# Supplementary material for: 1,2-Bis{2-[2-(trimethyl­sil­yl)ethyn­yl]phen­yl}ethane-1,2-dione
Source: Acta Crystallogr Sect E Struct Rep Online. 2012 Aug 31;68(Pt 9):o2809. doi: 10.1107/S160053681203663X (PMC3435835; doi:10.1107/S160053681203663X)
Supplement: Supplementary file 1 [file e-68-o2809-sup1.cif]

##############################################################################
#                                                                            #
# This CIF contains the data in a paper accepted for publication in          #
# Acta Crystallographica Section E. It conforms to the requirements of       #
# Notes for Authors for Acta Crystallographica Section E, and has been       #
# peer reviewed under the auspices of the IUCr Commission on Journals.       #
#                                                                            #
# Full details of the Crystallographic Information File format               #
# are given in the paper "The Crystallographic Information File (CIF):       #
# a New Standard Archive File for Crystallography" by S. R. Hall, F. H.      #
# Allen and I. D. Brown [Acta Cryst. (1991), A47, 655-685].                  #
#                                                                            #
# The current version of the core CIF dictionary is obtainable from          #
# ftp://ftp.iucr.org/pub/cif_core.dic.                                       #
#                                                                            #
# Software is freely available for graphical display of the structure(s)     #
# in this CIF. For information consult the CIF software page                 #
# http://www.iucr.org/resources/cif/software.                                #
#                                                                            #
# This file may be used for bona fide research purposes within the           #
# scientific community so long as proper attribution is given to the journal # 
# article from which it was obtained.                                        #
#                                                                            #
##############################################################################
data_global
_audit_creation_method     'WinGX routine CIF_UPDATE'
_audit_conform_dict_name     cif_core.dic
_audit_conform_dict_version     2.3
_journal_date_recd_electronic     2012-07-27
_journal_date_accepted     2012-08-22
_journal_name_full     'Acta Crystallographica, Section E'
_journal_year     2012
_journal_volume     68
_journal_issue      9
_journal_page_first     o2809
_journal_page_last     o2809
_journal_paper_category     QO
_journal_paper_doi     10.1107/S160053681203663X
_journal_coeditor_code     BX2422
_publ_contact_author_name     'Fronczek, Frank R.'
_publ_contact_author_address
;
Department of Chemistry
Louisiana State University
Baton Rouge
LA 70803-1804
USA
;
_publ_contact_author_email     ffroncz@lsu.edu
_publ_contact_author_fax     '225-578-3458'
_publ_contact_author_phone     '225-578-8270'
_publ_section_title
;
1,2-Bis{2-[2-(trimethylsilyl)ethynyl]phenyl}ethane-1,2-dione
;
loop_
    _publ_author_name
    _publ_author_footnote
    _publ_author_address
    'Sparrow, Christopher R.' .
;
Department of Chemistry
Louisiana State University
Baton Rouge
LA 70803-1804
USA
;
    'Fronczek, Frank R.' .
;
Department of Chemistry
Louisiana State University
Baton Rouge
LA 70803-1804
USA
;
    'Watkins, Steven F.' .
;
Department of Chemistry
Louisiana State University
Baton Rouge
LA 70803-1804
USA
;
data_I
_audit_creation_method     'WinGX routine CIF_UPDATE'
_chemical_name_systematic
;
1,2-Bis{2-[2-(trimethylsilyl)ethynyl]phenyl}ethane-1,2-dione
;
_chemical_formula_moiety     'C24 H26 O2 Si2'
_chemical_formula_sum     'C24 H26 O2 Si2'
_chemical_formula_iupac     'C24 H26 O2 Si2'
_chemical_formula_weight     402.63
_symmetry_cell_setting     trigonal
_symmetry_space_group_name_H-M     'P 32 2 1'
_symmetry_space_group_name_Hall     'P 32 2"'
loop_
    _symmetry_equiv_pos_as_xyz
    'x, y, z'
    '-y, x-y, z+2/3'
    '-x+y, -x, z+1/3'
    'x-y, -y, -z+1/3'
    '-x, -x+y, -z+2/3'
    'y, x, -z'
_cell_length_a     9.22410(10)
_cell_length_b     9.22410(10)
_cell_length_c     23.7787(5)
_cell_angle_alpha     90
_cell_angle_beta     90
_cell_angle_gamma     120
_cell_volume     1752.13(5)
_cell_formula_units_Z     3
_cell_measurement_reflns_used     3424
_cell_measurement_theta_min     2.5
_cell_measurement_theta_max     30.0
_cell_measurement_temperature     120.0(5)
_cell_measurement_pressure     101.3
_exptl_crystal_description     rhombohedron
_exptl_crystal_colour     yellow
_exptl_crystal_size_max     0.25
_exptl_crystal_size_mid     0.25
_exptl_crystal_size_min     0.25
_exptl_crystal_density_diffrn     1.145
_exptl_crystal_density_method     'not measured'
_exptl_crystal_F_000     642
_exptl_absorpt_coefficient_mu     0.167
_exptl_absorpt_correction_type     multi-scan
_exptl_absorpt_process_details     '(SCALEPACK; Otwinowski & Minor, 1997)'
_exptl_absorpt_correction_T_min     0.9594
_exptl_absorpt_correction_T_max     0.9594
_diffrn_ambient_temperature     120.0(5)
_diffrn_radiation_type     MoK\a
_diffrn_radiation_wavelength     0.71073
_diffrn_radiation_source     'sealed tube'
_diffrn_radiation_monochromator     'horizonally mounted graphite crystal'
_diffrn_measurement_device     'Nonius KappaCCD'
_diffrn_measurement_method     ' \w and \f scans'
_diffrn_detector_area_resol_mean     9
_diffrn_reflns_number     23012
_diffrn_reflns_av_R_equivalents     0.0472
_diffrn_reflns_theta_min     2.55
_diffrn_reflns_theta_max     30.03
_diffrn_reflns_theta_full     25
_diffrn_measured_fraction_theta_max     0.999
_diffrn_measured_fraction_theta_full     0.998
_diffrn_reflns_limit_h_min     -12
_diffrn_reflns_limit_h_max     12
_diffrn_reflns_limit_k_min     -10
_diffrn_reflns_limit_k_max     10
_diffrn_reflns_limit_l_min     -31
_diffrn_reflns_limit_l_max     33
_diffrn_standards_number     ?
_diffrn_standards_decay_%     ?
_reflns_number_total     3410
_reflns_number_gt     2325
_reflns_threshold_expression     I>2\s(I)
_refine_ls_structure_factor_coef     Fsqd
_refine_ls_matrix_type     full
_refine_ls_R_factor_gt     0.0433
_refine_ls_wR_factor_ref     0.1025
_refine_ls_goodness_of_fit_ref     0.998
_refine_ls_restrained_S_all     0.998
_refine_ls_number_reflns     3410
_refine_ls_number_parameters     131
_refine_ls_number_restraints     0
_refine_ls_number_constraints     0
_refine_ls_hydrogen_treatment     constr
_refine_ls_weighting_scheme     calc
_refine_ls_weighting_details
                 'calc w=1/[\s^2^(Fo^2^)+(0.0519P)^2^] where P=(Fo^2^+2Fc^2^)/3'
_atom_sites_solution_hydrogens     geom
_atom_sites_solution_primary     direct
_atom_sites_solution_secondary     difmap
_refine_ls_shift/su_max     0.000
_refine_diff_density_max     0.252
_refine_diff_density_min     -0.208
_refine_ls_extinction_method     none
_refine_ls_abs_structure_details     'Flack (1983), 1419 Bijvoet pairs'
_refine_ls_abs_structure_Flack     0.00(10)
loop_
    _atom_type_symbol
    _atom_type_description
    _atom_type_scat_dispersion_real
    _atom_type_scat_dispersion_imag
    _atom_type_scat_source
    C C 0.0033 0.0016 'International Tables Vol C Tables 4.2.6.8 and 6.1.1.4'
    H H 0 0 'International Tables Vol C Tables 4.2.6.8 and 6.1.1.4'
    O O 0.0106 0.006 'International Tables Vol C Tables 4.2.6.8 and 6.1.1.4'
    Si Si 0.0817 0.0704 'International Tables Vol C Tables 4.2.6.8 and 6.1.1.4'
_computing_data_collection     'COLLECT (Nonius, 2000)'
_computing_cell_refinement     'DENZO and SCALEPACK (Otwinowski & Minor, 1997)'
_computing_data_reduction     'DENZO and SCALEPACK (Otwinowski & Minor, 1997)'
_computing_structure_solution     'SIR2002 (Burla <i>et al.</i>, 2003)'
_computing_structure_refinement     'SHELXL97 (Sheldrick, 2008)'
_computing_molecular_graphics     'ORTEP-3 for Windows (Farrugia, 1997)'
_computing_publication_material     'WinGX (Farrugia, 1999)'
loop_
    _atom_site_type_symbol
    _atom_site_label
    _atom_site_fract_x
    _atom_site_fract_y
    _atom_site_fract_z
    _atom_site_U_iso_or_equiv
    _atom_site_adp_type
    _atom_site_calc_flag
    _atom_site_refinement_flags
    _atom_site_occupancy
    _atom_site_disorder_assembly
    _atom_site_disorder_group
    C C1 0.4411(3) -0.1681(3) 0.00979(9) 0.0487(6) Uani d . 1 . .
    H H1A 0.5479 -0.0985 -0.0095 0.073 Uiso calc R 1 . .
    H H1B 0.3539 -0.233 -0.018 0.073 Uiso calc R 1 . .
    H H1C 0.4522 -0.2447 0.0357 0.073 Uiso calc R 1 . .
    C C2 0.1985(3) -0.1571(4) 0.09491(10) 0.0714(8) Uani d . 1 . .
    H H2A 0.2222 -0.2247 0.1211 0.107 Uiso calc R 1 . .
    H H2B 0.1022 -0.2309 0.0714 0.107 Uiso calc R 1 . .
    H H2C 0.1731 -0.0815 0.1162 0.107 Uiso calc R 1 . .
    C C3 0.3475(4) 0.1018(3) 0.00053(11) 0.0802(10) Uani d . 1 . .
    H H3A 0.3209 0.1763 0.0219 0.12 Uiso calc R 1 . .
    H H3B 0.2539 0.0314 -0.0245 0.12 Uiso calc R 1 . .
    H H3C 0.4487 0.1688 -0.0219 0.12 Uiso calc R 1 . .
    C C4 0.5616(2) 0.1008(2) 0.09647(7) 0.0310(4) Uani d . 1 . .
    C C5 0.6750(2) 0.1814(2) 0.12846(7) 0.0282(4) Uani d . 1 . .
    C C6 0.8026(2) 0.2815(2) 0.16901(6) 0.0283(4) Uani d . 1 . .
    C C7 0.8414(2) 0.4474(2) 0.17783(8) 0.0346(5) Uani d . 1 . .
    H H7 0.7881 0.4931 0.1558 0.042 Uiso calc R 1 . .
    C C8 0.9559(2) 0.5446(2) 0.21811(8) 0.0385(5) Uani d . 1 . .
    H H8 0.982 0.6572 0.2233 0.046 Uiso calc R 1 . .
    C C9 1.0332(2) 0.4800(2) 0.25096(7) 0.0381(5) Uani d . 1 . .
    H H9 1.1116 0.5479 0.2789 0.046 Uiso calc R 1 . .
    C C10 0.9970(2) 0.3169(2) 0.24337(7) 0.0352(4) Uani d . 1 . .
    H H10 1.0497 0.2725 0.2664 0.042 Uiso calc R 1 . .
    C C11 0.8830(2) 0.2166(2) 0.20188(7) 0.0274(4) Uani d . 1 . .
    C C12 0.8518(2) 0.0429(2) 0.19563(7) 0.0309(4) Uani d . 1 . .
    O O1 0.88376(18) -0.02847(17) 0.23231(6) 0.0457(4) Uani d . 1 . .
    Si Si1 0.38331(7) -0.03278(7) 0.04974(2) 0.03309(15) Uani d . 1 . .
loop_
    _atom_site_aniso_label
    _atom_site_aniso_U_11
    _atom_site_aniso_U_22
    _atom_site_aniso_U_33
    _atom_site_aniso_U_12
    _atom_site_aniso_U_13
    _atom_site_aniso_U_23
    C1 0.0621(15) 0.0523(14) 0.0410(11) 0.0355(13) -0.0166(11) -0.0167(10)
    C2 0.0331(13) 0.092(2) 0.0657(15) 0.0134(14) -0.0059(12) -0.0155(14)
    C3 0.108(2) 0.0446(14) 0.0940(18) 0.0423(15) -0.0758(18) -0.0214(13)
    C4 0.0351(10) 0.0292(10) 0.0311(9) 0.0178(9) -0.0057(8) -0.0005(8)
    C5 0.0316(10) 0.0258(9) 0.0288(9) 0.0156(8) -0.0008(8) 0.0041(8)
    C6 0.0246(9) 0.0290(10) 0.0243(8) 0.0083(8) 0.0013(7) 0.0042(8)
    C7 0.0346(11) 0.0295(11) 0.0344(10) 0.0120(9) -0.0044(8) 0.0022(8)
    C8 0.0361(12) 0.0273(11) 0.0401(11) 0.0068(10) 0.0020(9) -0.0008(8)
    C9 0.0256(10) 0.0386(11) 0.0312(9) 0.0019(9) -0.0042(8) -0.0033(8)
    C10 0.0233(9) 0.0403(11) 0.0339(9) 0.0098(9) -0.0013(8) 0.0075(8)
    C11 0.0194(8) 0.0302(9) 0.0260(8) 0.0075(8) 0.0033(7) 0.0069(7)
    C12 0.0196(9) 0.0329(10) 0.0361(10) 0.0101(8) 0.0025(8) 0.0105(8)
    O1 0.0440(9) 0.0402(9) 0.0499(8) 0.0188(8) -0.0108(7) 0.0125(7)
    Si1 0.0354(3) 0.0283(3) 0.0372(3) 0.0172(3) -0.0128(2) -0.0072(2)
_geom_special_details
;
All e.s.d.'s (except the e.s.d. in the dihedral angle between two l.s. planes)
are estimated using the full covariance matrix. The cell e.s.d.'s are taken
into account individually in the estimation of e.s.d.'s in distances, angles
and torsion angles; correlations between e.s.d.'s in cell parameters are only
used when they are defined by crystal symmetry. An approximate (isotropic)
treatment of cell e.s.d.'s is used for estimating e.s.d.'s involving l.s.
planes.
;
loop_
    _geom_bond_atom_site_label_1
    _geom_bond_atom_site_label_2
    _geom_bond_site_symmetry_2
    _geom_bond_distance
    _geom_bond_publ_flag
    C1 Si1 . 1.847(2) ?
    C1 H1A . 0.98 ?
    C1 H1B . 0.98 ?
    C1 H1C . 0.98 ?
    C2 Si1 . 1.849(2) ?
    C2 H2A . 0.98 ?
    C2 H2B . 0.98 ?
    C2 H2C . 0.98 ?
    C3 Si1 . 1.852(2) ?
    C3 H3A . 0.98 ?
    C3 H3B . 0.98 ?
    C3 H3C . 0.98 ?
    C4 C5 . 1.203(2) ?
    C4 Si1 . 1.8522(19) ?
    C5 C6 . 1.443(2) ?
    C6 C7 . 1.403(3) ?
    C6 C11 . 1.401(3) ?
    C7 C8 . 1.375(3) ?
    C7 H7 . 0.95 ?
    C8 C9 . 1.378(3) ?
    C8 H8 . 0.95 ?
    C9 C10 . 1.380(3) ?
    C9 H9 . 0.95 ?
    C10 C11 . 1.401(2) ?
    C10 H10 . 0.95 ?
    C11 C12 . 1.487(3) ?
    C12 O1 . 1.214(2) ?
    C12 C12 4 1.538(4) ?
loop_
    _geom_angle_atom_site_label_1
    _geom_angle_atom_site_label_2
    _geom_angle_atom_site_label_3
    _geom_angle_site_symmetry_1
    _geom_angle_site_symmetry_3
    _geom_angle
    _geom_angle_publ_flag
    Si1 C1 H1A . . 109.5 ?
    Si1 C1 H1B . . 109.5 ?
    H1A C1 H1B . . 109.5 ?
    Si1 C1 H1C . . 109.5 ?
    H1A C1 H1C . . 109.5 ?
    H1B C1 H1C . . 109.5 ?
    Si1 C2 H2A . . 109.5 ?
    Si1 C2 H2B . . 109.5 ?
    H2A C2 H2B . . 109.5 ?
    Si1 C2 H2C . . 109.5 ?
    H2A C2 H2C . . 109.5 ?
    H2B C2 H2C . . 109.5 ?
    Si1 C3 H3A . . 109.5 ?
    Si1 C3 H3B . . 109.5 ?
    H3A C3 H3B . . 109.5 ?
    Si1 C3 H3C . . 109.5 ?
    H3A C3 H3C . . 109.5 ?
    H3B C3 H3C . . 109.5 ?
    C5 C4 Si1 . . 177.01(16) ?
    C4 C5 C6 . . 175.7(2) ?
    C7 C6 C11 . . 118.82(16) ?
    C7 C6 C5 . . 118.66(17) ?
    C11 C6 C5 . . 122.44(17) ?
    C8 C7 C6 . . 120.63(18) ?
    C8 C7 H7 . . 119.7 ?
    C6 C7 H7 . . 119.7 ?
    C9 C8 C7 . . 120.52(19) ?
    C9 C8 H8 . . 119.7 ?
    C7 C8 H8 . . 119.7 ?
    C8 C9 C10 . . 120.12(17) ?
    C8 C9 H9 . . 119.9 ?
    C10 C9 H9 . . 119.9 ?
    C9 C10 C11 . . 120.31(17) ?
    C9 C10 H10 . . 119.8 ?
    C11 C10 H10 . . 119.8 ?
    C6 C11 C10 . . 119.58(17) ?
    C6 C11 C12 . . 123.09(16) ?
    C10 C11 C12 . . 117.32(17) ?
    O1 C12 C11 . . 122.93(17) ?
    O1 C12 C12 . 4 115.72(18) ?
    C11 C12 C12 . 4 120.33(17) ?
    C3 Si1 C1 . . 109.67(11) ?
    C3 Si1 C2 . . 111.37(14) ?
    C1 Si1 C2 . . 111.58(13) ?
    C3 Si1 C4 . . 109.27(10) ?
    C1 Si1 C4 . . 107.33(9) ?
    C2 Si1 C4 . . 107.49(9) ?
loop_
    _geom_torsion_atom_site_label_1
    _geom_torsion_atom_site_label_2
    _geom_torsion_atom_site_label_3
    _geom_torsion_atom_site_label_4
    _geom_torsion_site_symmetry_1
    _geom_torsion_site_symmetry_2
    _geom_torsion_site_symmetry_3
    _geom_torsion_site_symmetry_4
    _geom_torsion
    _geom_torsion_publ_flag
    C11 C6 C7 C8 . . . . -0.2(3) ?
    C5 C6 C7 C8 . . . . 176.61(16) ?
    C6 C7 C8 C9 . . . . -0.7(3) ?
    C7 C8 C9 C10 . . . . 0.5(3) ?
    C8 C9 C10 C11 . . . . 0.7(3) ?
    C7 C6 C11 C10 . . . . 1.3(2) ?
    C5 C6 C11 C10 . . . . -175.35(16) ?
    C7 C6 C11 C12 . . . . -179.56(16) ?
    C5 C6 C11 C12 . . . . 3.8(3) ?
    C9 C10 C11 C6 . . . . -1.6(3) ?
    C9 C10 C11 C12 . . . . 179.24(16) ?
    C6 C11 C12 O1 . . . . -159.64(18) ?
    C10 C11 C12 O1 . . . . 19.5(3) ?
    C6 C11 C12 C12 . . . 4 32.4(2) ?
    C10 C11 C12 C12 . . . 4 -148.44(13) ?
    C11 C12 C12 C11 . . 4 4 -132.9(2) ?
    C11 C12 C12 O1 . . 4 4 58.36(11) ?
    O1 C12 C12 O1 . . 4 4 -110.4(3) ?
