# Supplementary material for: 1,2-Bis{2-[2-(trimethyl­sil­yl)ethyn­yl]phen­yl}ethane-1,2-dione
Source: Acta Crystallogr Sect E Struct Rep Online. 2012 Aug 31;68(Pt 9):o2809. doi: 10.1107/S160053681203663X (PMC3435835; doi:10.1107/S160053681203663X)
Supplement: Supplementary file 2 [file e-68-o2809-Isup2.hkl]

#
# h,k,l, Fc-squared, Fo-squared, sigma(Fo-squared) and status flag
#
data_I
_shelx_title ' sparsfw in P 32 2 1'
_shelx_refln_list_code          4
_shelx_F_calc_maximum      167.65
_exptl_crystal_F_000       642.00
_reflns_d_resolution_high  0.7102
 
loop_
 _symmetry_equiv_pos_as_xyz
 'x, y, z'
 '-y, x-y, z+2/3'
 '-x+y, -x, z+1/3'
 'x-y, -y, -z+1/3'
 '-x, -x+y, -z+2/3'
 'y, x, -z'
 
_cell_length_a     9.2241
_cell_length_b     9.2241
_cell_length_c    23.7787
_cell_angle_alpha  90.000
_cell_angle_beta   90.000
_cell_angle_gamma 120.000
 
_shelx_F_squared_multiplier     1.000
 
loop_
 _refln_index_h
 _refln_index_k
 _refln_index_l
 _refln_F_squared_calc
 _refln_F_squared_meas
 _refln_F_squared_sigma
 _refln_observed_status
   0   1   0      740.12      641.65     11.97 o
   1   1   0     7541.85     7613.49    133.54 o
  -1   2   0     7545.39     7535.78    127.34 o
   0   2   0     4362.08     4362.80     56.35 o
   1   2   0      140.49      123.18      4.93 o
   2   2   0     5662.75     5872.97     92.86 o
  -1   3   0      138.59      116.95      5.14 o
   0   3   0       78.43       95.63      2.82 o
   1   3   0        4.24        7.93      3.05 o
   2   3   0       24.20       18.59      2.42 o
   3   3   0      103.57       99.67      6.41 o
  -2   4   0     5654.69     5858.33     92.76 o
  -1   4   0        3.86       10.97      3.00 o
   0   4   0      222.72      195.99      4.39 o
   1   4   0     1259.98     1303.54     17.06 o
   2   4   0     1403.04     1383.98     16.76 o
   3   4   0      169.65      169.13      6.12 o
   4   4   0      121.24      119.00     10.48 o
  -2   5   0       24.42       21.34      2.19 o
  -1   5   0     1259.21     1303.12     16.58 o
   0   5   0      768.34      773.32     17.75 o
   1   5   0       40.33       29.89      3.67 o
   2   5   0      449.75      467.12     13.07 o
   3   5   0      349.31      359.02     10.15 o
   4   5   0       87.48       94.37     12.56 o
   5   5   0       47.70       42.72     18.31 o
  -3   6   0      104.61       93.37      4.88 o
  -2   6   0     1402.31     1376.08     17.49 o
  -1   6   0       41.30       32.31      5.64 o
   0   6   0       16.62       20.76      3.98 o
   1   6   0       95.66       96.15      5.25 o
   2   6   0       43.70       32.55      5.54 o
   3   6   0       38.78       64.74      7.48 o
   4   6   0      153.21      146.09     14.75 o
   5   6   0       54.15       93.50     44.65 o
   6   6   0       51.27       20.24     20.34 o
  -3   7   0      168.08      171.88      5.01 o
  -2   7   0      453.91      458.30      8.53 o
  -1   7   0       94.09       89.48      9.15 o
   0   7   0       64.76       59.90     16.32 o
   1   7   0       18.44        8.51      6.12 o
   2   7   0        5.63        6.76      6.76 o
   3   7   0       81.99      110.86     12.94 o
   4   7   0        4.93        9.74     13.68 o
   5   7   0       37.04       37.50     14.36 o
  -4   8   0      123.42      130.39      7.32 o
  -3   8   0      352.18      346.17      8.26 o
  -2   8   0       45.07       40.17      5.39 o
  -1   8   0       18.08       12.02      5.36 o
   0   8   0       45.08       64.18      7.57 o
   1   8   0       50.43       56.97      7.69 o
   2   8   0       14.56       11.24     10.79 o
   3   8   0        3.96       -5.24     30.41 o
   4   8   0       93.25      119.62     16.91 o
  -4   9   0       86.68       88.69      8.21 o
  -3   9   0       39.06       32.23      6.73 o
  -2   9   0        5.41        2.15      6.76 o
  -1   9   0       51.57       56.95      8.42 o
   0   9   0        0.19       -8.97     10.63 o
   1   9   0       22.70       38.01     12.87 o
   2   9   0       50.16       27.04     15.56 o
   3   9   0       33.21       28.84     16.30 o
  -5  10   0       46.59       41.50     11.09 o
  -4  10   0      153.43      134.05      9.42 o
  -3  10   0       82.05       88.02     15.31 o
  -2  10   0       14.35       30.51      8.63 o
  -1  10   0       21.84       24.12     14.59 o
   0  10   0       22.96       35.16     18.21 o
   1  10   0        3.50       -2.84     15.41 o
   2  10   0       82.31       52.76     17.07 o
  -5  11   0       53.87       33.82      9.58 o
  -4  11   0        4.72        4.72      9.31 o
  -3  11   0        3.56        3.16     13.17 o
  -2  11   0       49.37       56.14     15.95 o
  -1  11   0        3.71       -6.66     15.26 o
   0  11   0       10.88        2.75     16.91 o
  -6  12   0       52.06       54.72     15.05 o
  -5  12   0       36.70       32.30     14.17 o
  -4  12   0       93.12       75.69     16.25 o
  -3  12   0       33.27       19.09     20.24 o
  -2  12   0       82.09       93.34     17.12 o
   0   1   1        7.00       10.17      0.72 o
   1   1   1      746.11      729.18      9.06 o
  -3   2   1     2181.91     2298.36     28.64 o
  -2   2   1     5527.77     5382.64     66.16 o
  -1   2   1      747.58      745.63      9.63 o
   0   2   1     5659.23     5508.48     63.34 o
   1   2   1      258.20      271.40      4.46 o
   2   2   1      862.20      887.49     10.01 o
  -5   3   1      640.75      673.17      9.90 o
  -4   3   1      545.54      578.20      8.11 o
  -3   3   1      174.25      178.99      3.63 o
  -2   3   1     2208.92     2330.91     27.13 o
  -1   3   1      252.02      257.35      3.93 o
   0   3   1      413.32      429.05      6.54 o
   1   3   1     1424.70     1427.00     18.73 o
   2   3   1      220.97      220.26      4.56 o
   3   3   1      402.45      381.66      6.54 o
  -7   4   1       77.42       66.52      8.09 o
  -6   4   1       22.10       27.55      3.15 o
  -5   4   1      275.24      312.77      5.57 o
  -4   4   1     2036.33     2044.84     25.43 o
  -3   4   1      551.16      582.03      8.44 o
  -2   4   1      853.49      853.84     10.29 o
  -1   4   1     1407.84     1412.13     17.95 o
   0   4   1       94.58      101.69      3.08 o
   1   4   1      763.30      752.23     10.48 o
   2   4   1      845.16      825.17     13.78 o
   3   4   1      138.38      128.61     10.83 o
   4   4   1      444.36      499.96     12.58 o
  -9   5   1       52.29       61.86     11.70 o
  -8   5   1        8.38       12.37     11.14 o
  -7   5   1      160.94      157.49      6.22 o
  -6   5   1       91.32       81.12      4.02 o
  -5   5   1       52.19       68.08      3.66 o
  -4   5   1      273.24      313.86      4.78 o
  -3   5   1      648.95      672.24      8.20 o
  -2   5   1      221.82      217.36      4.29 o
  -1   5   1      767.00      747.36     27.82 o
   0   5   1       64.15       52.34      3.22 o
   1   5   1     1046.03     1010.67     14.15 o
   2   5   1     1022.11     1028.37     17.39 o
   3   5   1       69.18       70.27      5.82 o
   4   5   1      486.24      514.43     21.71 o
   5   5   1      144.97      128.00     14.59 o
 -11   6   1       11.82       13.20     14.51 o
 -10   6   1       59.42       75.41     14.51 o
  -9   6   1      108.48      110.21      7.77 o
  -8   6   1      118.82      111.72      6.40 o
  -7   6   1       53.14       42.11      5.00 o
  -6   6   1       23.20       24.17      3.83 o
  -5   6   1       87.99       77.79      4.78 o
  -4   6   1       21.44       23.15      4.02 o
  -3   6   1      406.87      377.84      6.15 o
  -2   6   1      845.25      829.63     11.46 o
  -1   6   1     1039.02     1049.27     16.36 o
   0   6   1      513.37      520.13      9.74 o
   1   6   1       71.04       67.70      9.20 o
   2   6   1     1033.90     1072.73     20.68 o
   3   6   1      180.95      179.17     14.14 o
   4   6   1       51.69       64.86     11.61 o
   5   6   1       35.44       38.36     11.72 o
   6   6   1       13.77       21.36     17.19 o
 -12   7   1       89.46      120.73     17.48 o
 -11   7   1        4.02       -4.05     13.17 o
 -10   7   1      175.54      159.07     18.21 o
  -9   7   1       17.48        9.19     12.71 o
  -8   7   1      192.46      180.41      7.80 o
  -7   7   1      347.86      384.05     10.61 o
  -6   7   1       53.10       49.46      5.07 o
  -5   7   1      160.81      153.25      6.66 o
  -4   7   1       77.50       68.01      7.68 o
  -3   7   1      136.73      121.39      4.46 o
  -2   7   1     1018.22     1045.75     15.27 o
  -1   7   1       71.57       71.77     11.14 o
   0   7   1     1041.11     1081.26     18.49 o
   1   7   1       68.71       67.77      9.56 o
   2   7   1      143.59      117.62     12.31 o
   3   7   1      140.12      175.52     14.91 o
   4   7   1        9.40       12.97     12.53 o
   5   7   1       74.73       76.92     15.97 o
 -12   8   1       17.80       10.24     16.04 o
 -11   8   1        1.77      -12.91     12.91 o
 -10   8   1        7.21       16.30     11.54 o
  -9   8   1       14.13       17.36      7.63 o
  -8   8   1      105.93       89.96      6.96 o
  -7   8   1      190.92      187.80     10.93 o
  -6   8   1      117.82      120.09      6.17 o
  -5   8   1        7.83        7.49      8.09 o
  -4   8   1      446.26      455.26     13.63 o
  -3   8   1       69.57       75.20      5.59 o
  -2   8   1     1030.05     1014.67     18.52 o
  -1   8   1       69.88       92.18      7.58 o
   0   8   1       16.67       24.91      7.19 o
   1   8   1      127.99      155.07     13.32 o
   2   8   1       54.11       72.08     16.32 o
   3   8   1       11.88        3.98     11.77 o
   4   8   1       44.76       31.36     24.41 o
 -12   9   1       10.06        3.54     16.50 o
 -11   9   1        6.87       14.59     12.71 o
 -10   9   1       43.66       52.83     12.46 o
  -9   9   1        7.26       16.40      8.54 o
  -8   9   1       13.97       22.20      7.06 o
  -7   9   1       16.74        8.70      7.26 o
  -6   9   1      110.40      100.45      9.20 o
  -5   9   1       53.69       52.89     13.68 o
  -4   9   1      488.16      550.95     14.85 o
  -3   9   1      178.69      192.12     18.87 o
  -2   9   1      140.60      124.22     18.76 o
  -1   9   1      126.28      127.40     13.22 o
   0   9   1       13.44        6.51      9.01 o
   1   9   1        0.90        0.29     12.53 o
   2   9   1      150.86      193.10     18.74 o
   3   9   1       90.02      108.82     17.47 o
 -12  10   1       23.40       19.24     17.15 o
 -11  10   1        4.84        6.34     13.98 o
 -10  10   1        5.22      -15.45     15.45 o
  -9  10   1       43.03       53.34     14.80 o
  -8  10   1        6.81       21.86      9.39 o
  -7  10   1      176.10      169.24     10.78 o
  -6  10   1       58.38       56.31     11.80 o
  -5  10   1      147.91      138.15     11.44 o
  -4  10   1       53.89       56.47      8.55 o
  -3  10   1      142.48      146.57     10.34 o
  -2  10   1       55.42       71.99      9.54 o
  -1  10   1        1.04        5.40      9.04 o
   0  10   1      135.41      104.58     14.59 o
   1  10   1       48.75       39.51     16.10 o
   2  10   1       38.39       35.06     17.13 o
 -11  11   1        3.65       15.68     13.96 o
 -10  11   1        4.84        9.51     13.22 o
  -9  11   1        6.85       10.48     14.81 o
  -8  11   1        1.73       16.89     12.71 o
  -7  11   1        3.74       10.11     14.24 o
  -6  11   1       12.38       21.18      9.02 o
  -5  11   1       35.70       46.59      9.13 o
  -4  11   1        9.00        7.47     13.27 o
  -3  11   1       12.62       11.63     12.02 o
  -2  11   1      151.99      175.89     22.83 o
  -1  11   1       50.19       84.23     16.21 o
   0  11   1       57.05       25.91     16.24 o
 -10  12   1       22.97       -5.17     37.53 o
  -9  12   1        9.90       34.63     13.66 o
  -8  12   1       17.63       29.43     14.61 o
  -7  12   1       89.86       93.24     14.08 o
  -6  12   1       13.47       -2.95     10.97 o
  -5  12   1       75.52       76.78     18.31 o
  -4  12   1       44.98       36.63     13.43 o
  -3  12   1       90.38       88.84     17.02 o
  -2  12   1       39.82        1.41     18.22 o
  -1   1   2       35.79       34.32      1.00 o
   0   1   2     4956.38     4825.28     64.15 o
   1   1   2       30.29       26.44      1.98 o
  -3   2   2      842.55      887.23     10.75 o
  -2   2   2      569.82      624.54      8.38 o
  -1   2   2       28.58       27.45      1.98 o
   0   2   2     4925.21     4903.29     59.02 o
   1   2   2     1571.74     1591.45     18.83 o
   2   2   2      665.58      655.05     10.63 o
  -5   3   2      111.91      112.34      6.76 o
  -4   3   2      420.90      385.32     11.90 o
  -3   3   2       57.33       72.31      5.14 o
  -2   3   2      838.02      881.24     11.34 o
  -1   3   2     1566.59     1581.95     18.26 o
   0   3   2      303.90      307.27      7.22 o
   1   3   2      626.20      680.38      9.95 o
   2   3   2     1127.83     1203.40     13.83 o
   3   3   2      716.74      713.50     14.49 o
  -7   4   2      182.50      182.12      6.37 o
  -6   4   2      672.56      645.40      9.67 o
  -5   4   2      167.46      177.97      4.46 o
  -4   4   2     1198.49     1235.14     15.86 o
  -3   4   2      425.00      401.46      7.02 o
  -2   4   2      670.03      668.70      8.67 o
  -1   4   2      629.14      673.80     13.27 o
   0   4   2     1347.27     1470.17     18.10 o
   1   4   2      921.23      934.32     11.66 o
   2   4   2      102.82       94.61      3.86 o
   3   4   2      601.98      552.28     11.07 o
   4   4   2       43.73       60.91      5.97 o
  -9   5   2        1.73       -1.27      5.39 o
  -8   5   2      189.31      191.79      7.41 o
  -7   5   2       23.93       29.06      4.63 o
  -6   5   2     1244.23     1217.34     17.30 o
  -5   5   2      876.49      841.00     11.53 o
  -4   5   2      165.12      171.38      3.76 o
  -3   5   2      112.64      112.72      7.73 o
  -2   5   2     1123.55     1202.63     15.41 o
  -1   5   2      915.70      932.46     11.04 o
   0   5   2      571.82      590.32     10.83 o
   1   5   2        1.18        1.56      6.56 o
   2   5   2      416.49      408.23     12.20 o
   3   5   2       74.03       80.35      6.71 o
   4   5   2      103.53      102.97     12.56 o
   5   5   2      151.66      148.99     18.46 o
 -11   6   2       18.59       29.99     12.68 o
 -10   6   2       31.53       50.91     15.82 o
  -9   6   2      193.10      200.31     11.29 o
  -8   6   2       83.92       85.07      6.43 o
  -7   6   2      216.69      223.21      8.09 o
  -6   6   2       37.71       33.20      4.78 o
  -5   6   2     1253.18     1248.60     17.55 o
  -4   6   2      671.09      655.85      9.64 o
  -3   6   2      709.97      718.77     11.09 o
  -2   6   2      105.87       99.64      3.60 o
  -1   6   2        1.19        1.07      4.07 o
   0   6   2      453.47      435.23     10.68 o
   1   6   2      398.95      379.45     43.17 o
   2   6   2       25.11       36.12     11.29 o
   3   6   2      100.87       81.14      7.87 o
   4   6   2       15.49       17.83      9.43 o
   5   6   2      101.24      102.21     14.23 o
   6   6   2       36.85       53.65     17.17 o
 -12   7   2       52.17       87.64     18.30 o
 -11   7   2       19.82       23.96     24.92 o
 -10   7   2      108.24      109.70     12.50 o
  -9   7   2      342.42      347.16     16.63 o
  -8   7   2       23.79       24.11      6.04 o
  -7   7   2      524.34      524.89     13.83 o
  -6   7   2      217.45      227.49      8.14 o
  -5   7   2       23.61       23.12      3.37 o
  -4   7   2      182.23      192.23     10.63 o
  -3   7   2      604.51      596.74      9.92 o
  -2   7   2      414.62      406.07     20.09 o
  -1   7   2      396.20      373.60      8.24 o
   0   7   2       10.43       10.45     10.63 o
   1   7   2       84.66       86.67     11.65 o
   2   7   2      187.23      184.55     10.43 o
   3   7   2       18.07       21.35     19.22 o
   4   7   2      106.75       92.32     13.81 o
   5   7   2       25.76       25.86     17.70 o
 -12   8   2        3.44       14.21     17.65 o
 -11   8   2      148.01      165.43     18.17 o
 -10   8   2        7.16        2.03     13.02 o
  -9   8   2      485.24      506.63     16.14 o
  -8   8   2      119.50      129.08     10.83 o
  -7   8   2       24.32       29.39      5.94 o
  -6   8   2       84.63       95.33     10.17 o
  -5   8   2      187.84      187.90      6.11 o
  -4   8   2       40.96       44.30      3.85 o
  -3   8   2       71.34       69.83      4.04 o
  -2   8   2       26.48       24.36      4.65 o
  -1   8   2       85.60       85.42     16.27 o
   0   8   2      164.01      158.42      8.47 o
   1   8   2      119.68      120.12     19.63 o
   2   8   2       68.66       40.38     13.29 o
   3   8   2      126.31      160.70     17.15 o
   4   8   2       10.76       16.18     17.50 o
 -12   9   2        9.24       23.82     15.57 o
 -11   9   2       49.09       58.85     17.42 o
 -10   9   2       54.84       39.54     12.91 o
  -9   9   2        7.48       16.82     32.04 o
  -8   9   2      485.32      473.67     15.62 o
  -7   9   2      346.30      365.52     12.08 o
  -6   9   2      196.22      206.80     10.03 o
  -5   9   2        1.77        7.01      6.35 o
  -4   9   2       99.16      114.89     16.17 o
  -3   9   2       97.53       70.55      9.20 o
  -2   9   2      184.92      179.46     22.02 o
  -1   9   2      119.36      138.98      9.78 o
   0   9   2        4.89       -4.41      9.61 o
   1   9   2       88.12       94.59     13.37 o
   2   9   2       10.60       18.28     13.57 o
   3   9   2      195.03      229.46     21.24 o
 -12  10   2       52.94       41.38     18.87 o
 -11  10   2       72.90       71.69     24.61 o
 -10  10   2        1.97       -1.11     11.45 o
  -9  10   2       54.88       59.30     12.28 o
  -8  10   2        6.85        5.04      8.28 o
  -7  10   2      107.49      103.40      9.62 o
  -6  10   2       29.53       25.89      7.06 o
  -5  10   2      146.99      162.65     10.56 o
  -4  10   2       14.68        9.60      7.23 o
  -3  10   2       18.85       22.06     15.31 o
  -2  10   2       70.04       86.11     10.98 o
  -1  10   2       87.43      111.63     12.60 o
   0  10   2       47.24       64.25     17.90 o
   1  10   2       36.35       30.97     15.17 o
   2  10   2       15.03       22.76     15.14 o
 -11  11   2        0.71       21.69     11.79 o
 -10  11   2       71.79       70.84     26.90 o
  -9  11   2       48.09       70.67     12.49 o
  -8  11   2      147.63      166.50     12.05 o
  -7  11   2       19.40       29.93      9.96 o
  -6  11   2       18.35       11.95     10.26 o
  -5  11   2      101.89      117.11     10.23 o
  -4  11   2      107.78      109.96     12.09 o
  -3  11   2      125.59      143.61     16.83 o
  -2  11   2       10.70       23.05     14.14 o
  -1  11   2       35.85       25.43     14.31 o
   0  11   2        3.00        1.74     22.83 o
 -10  12   2       51.96       38.13     17.21 o
  -9  12   2        9.59        5.12     13.98 o
  -8  12   2        3.32        2.40     14.47 o
  -7  12   2       51.38       76.38     13.30 o
  -6  12   2       37.12       38.47     12.26 o
  -5  12   2       25.37       38.64     13.70 o
  -4  12   2       10.66      -15.45     16.16 o
  -3  12   2      194.01      192.17     21.41 o
  -2  12   2       14.99       24.34     20.80 o
  -1   1   3      781.98      710.03      8.41 o
   0   1   3       86.19       81.47      1.65 o
   1   1   3     2861.55     2888.24     35.42 o
  -3   2   3     1203.42     1224.67     13.37 o
  -2   2   3     1085.28     1147.78     13.02 o
  -1   2   3     2862.45     2904.30     30.31 o
   0   2   3     2598.72     2663.88     29.02 o
   1   2   3       81.42       91.54      3.05 o
   2   2   3      131.02      142.57      3.86 o
  -5   3   3      376.18      366.75      6.44 o
  -4   3   3      977.99     1042.64     13.12 o
  -3   3   3     3171.33     3380.54     37.95 o
  -2   3   3     1221.37     1261.05     14.70 o
  -1   3   3       83.42       91.76      2.50 o
   0   3   3      423.38      376.86      5.63 o
   1   3   3     1661.47     1812.19     20.11 o
   2   3   3        1.07        0.00      2.16 o
   3   3   3      133.25      120.84      3.88 o
  -7   4   3       85.45       71.65      4.52 o
  -6   4   3      236.14      218.46      5.65 o
  -5   4   3       47.97       60.56      3.97 o
  -4   4   3      465.24      488.46      6.98 o
  -3   4   3      988.60     1049.84     18.56 o
  -2   4   3      129.32      126.91      3.27 o
  -1   4   3     1670.65     1791.63     28.27 o
   0   4   3       58.71       65.01      4.58 o
   1   4   3        3.40       -0.50      6.61 o
   2   4   3      293.47      293.92      8.19 o
   3   4   3      140.35      137.87      5.20 o
   4   4   3      145.88      160.66      7.63 o
  -9   5   3       65.02       71.45      6.95 o
  -8   5   3      354.89      364.17     23.70 o
  -7   5   3      458.98      450.83      9.06 o
  -6   5   3      392.84      383.43      7.94 o
  -5   5   3     1083.44     1051.60     13.84 o
  -4   5   3       45.91       60.59      6.15 o
  -3   5   3      382.48      368.30     10.37 o
  -2   5   3        0.63        4.11      2.59 o
  -1   5   3        2.91        0.41      3.05 o
   0   5   3       11.79        8.53      6.05 o
   1   5   3      442.42      422.50      7.44 o
   2   5   3      215.92      209.99      6.45 o
   3   5   3      448.70      466.25     12.14 o
   4   5   3      162.49      165.25     16.53 o
   5   5   3      174.26      180.03     11.48 o
 -11   6   3       65.64       94.58     14.86 o
 -10   6   3       47.90       57.14      9.42 o
  -9   6   3       75.12       62.10     12.66 o
  -8   6   3        7.10        8.04      6.05 o
  -7   6   3      231.10      228.83     17.39 o
  -6   6   3     1392.66     1396.36     22.71 o
  -5   6   3      388.83      385.28      7.48 o
  -4   6   3      238.98      219.94      6.00 o
  -3   6   3      132.90      119.50      3.86 o
  -2   6   3      288.47      285.07      6.44 o
  -1   6   3      437.92      422.02     16.43 o
   0   6   3        5.31        5.47      3.18 o
   1   6   3      138.56      143.88      9.20 o
   2   6   3      282.28      278.59      8.64 o
   3   6   3       12.57       10.55      5.83 o
   4   6   3       24.42       22.42      9.76 o
   5   6   3       26.28       39.94     14.81 o
   6   6   3        4.20       37.43     14.62 o
 -12   7   3       27.00       30.34     20.80 o
 -11   7   3       81.48      126.60     41.55 o
 -10   7   3       80.27      104.46     29.04 o
  -9   7   3       75.02       63.22      7.53 o
  -8   7   3      555.78      581.30     13.02 o
  -7   7   3       96.80      108.11     10.17 o
  -6   7   3      232.47      240.74      7.70 o
  -5   7   3      462.85      466.14     12.36 o
  -4   7   3       85.65       88.06      3.76 o
  -3   7   3      145.14      145.34      6.20 o
  -2   7   3      218.65      234.49     12.00 o
  -1   7   3      136.09      130.80      6.14 o
   0   7   3        0.82       -1.57      4.66 o
   1   7   3       60.93       61.13     13.78 o
   2   7   3        9.64        3.41      8.59 o
   3   7   3      126.04      133.91     11.28 o
   4   7   3      202.02      228.59     37.48 o
   5   7   3       45.20       51.56     14.32 o
 -12   8   3       16.83       16.53     19.09 o
 -11   8   3       45.53       37.82     13.33 o
 -10   8   3      144.00      136.42     30.92 o
  -9   8   3        5.88        6.63      8.26 o
  -8   8   3        1.64       13.73      6.47 o
  -7   8   3      555.61      547.87     16.37 o
  -6   8   3        6.50        1.96      4.68 o
  -5   8   3      354.46      344.60     11.85 o
  -4   8   3      144.81      148.06      5.18 o
  -3   8   3      447.70      444.09     14.80 o
  -2   8   3      280.09      285.70      7.99 o
  -1   8   3       59.76       50.20     17.85 o
   0   8   3      288.54      267.48     22.58 o
   1   8   3       48.39       55.04     10.25 o
   2   8   3       20.95        5.73     18.71 o
   3   8   3       31.25       42.57     13.05 o
   4   8   3       13.01       10.94     15.13 o
 -12   9   3       75.97       95.11     29.09 o
 -11   9   3       55.58       94.43     14.71 o
 -10   9   3       86.69      105.80     15.23 o
  -9   9   3      173.00      188.67     12.38 o
  -8   9   3        5.61       11.00      8.52 o
  -7   9   3       73.58       75.98      7.68 o
  -6   9   3       78.02       77.84      8.32 o
  -5   9   3       66.43       54.72      7.64 o
  -4   9   3      166.89      145.35      9.21 o
  -3   9   3       12.59        0.36      7.16 o
  -2   9   3        9.50       21.11      7.42 o
  -1   9   3       48.91       47.89      9.75 o
   0   9   3       54.00       59.17      9.24 o
   1   9   3        0.23       12.13     12.91 o
   2   9   3       57.56       41.94     16.83 o
   3   9   3       15.81        8.55     14.22 o
 -12  10   3       54.47       29.43     15.10 o
 -11  10   3       20.53       26.34     14.64 o
 -10  10   3        2.83       18.34     12.98 o
  -9  10   3       87.11      102.04     18.87 o
  -8  10   3      143.78      142.06     10.37 o
  -7  10   3       81.29       90.22      8.97 o
  -6  10   3       46.94       54.47      9.73 o
  -5  10   3      175.25      182.50     12.00 o
  -4  10   3       25.59       22.01      7.60 o
  -3  10   3      126.57      118.22      9.31 o
  -2  10   3       19.84       31.74      9.41 o
  -1  10   3        0.24       -1.41      9.15 o
   0  10   3        0.63       20.49     14.29 o
   1  10   3       18.46        8.13     14.45 o
   2  10   3       72.06       66.04     18.09 o
 -11  11   3       66.50       26.38     19.22 o
 -10  11   3       20.47       33.65     16.83 o
  -9  11   3       54.43       54.97     21.87 o
  -8  11   3       45.63       54.12     17.65 o
  -7  11   3       82.20       78.18     13.12 o
  -6  11   3       67.81       91.06     10.93 o
  -5  11   3       26.81       34.98     15.66 o
  -4  11   3      203.75      177.25     47.04 o
  -3  11   3       31.02       19.42     11.16 o
  -2  11   3       56.55       59.02     12.28 o
  -1  11   3       19.03       16.17     25.88 o
   0  11   3       22.11       46.12     16.54 o
 -10  12   3       55.33       54.49     27.46 o
  -9  12   3       76.47       98.70     14.34 o
  -8  12   3       16.72       32.07     16.09 o
  -7  12   3       26.86       13.71     18.71 o
  -6  12   3        4.13      -12.08     12.84 o
  -5  12   3       45.26       60.06     18.21 o
  -4  12   3       13.16       -0.15     19.78 o
  -3  12   3       15.68       33.59     52.33 o
  -2  12   3       71.88       73.02     20.90 o
  -1   1   4        1.62        2.03      1.02 o
   0   1   4    28107.43    27330.53    514.28 o
   1   1   4     9218.73     9099.04    102.21 o
  -3   2   4      411.84      497.70      6.04 o
  -2   2   4     7372.81     7722.74     89.11 o
  -1   2   4     9242.12     9201.40    101.02 o
   0   2   4       97.36      100.89      2.30 o
   1   2   4      766.33      747.60      8.37 o
   2   2   4      563.19      587.57      9.31 o
  -5   3   4      374.86      339.84      5.83 o
  -4   3   4      736.67      777.71      9.38 o
  -3   3   4     1462.98     1390.22     15.93 o
  -2   3   4      406.00      491.23      6.00 o
  -1   3   4      747.36      708.29      8.41 o
   0   3   4      114.96      112.55      5.75 o
   1   3   4      149.81      156.32      4.78 o
   2   3   4      336.06      383.38      6.18 o
   3   3   4      258.76      263.28      9.36 o
  -7   4   4      605.15      591.28     10.39 o
  -6   4   4      290.89      289.02      9.76 o
  -5   4   4       40.45       44.60      3.05 o
  -4   4   4      505.59      478.65      6.90 o
  -3   4   4      733.04      770.53     13.27 o
  -2   4   4      569.63      594.09      8.18 o
  -1   4   4      153.13      168.65      8.29 o
   0   4   4       36.43       35.21      2.12 o
   1   4   4      997.88      978.85     11.96 o
   2   4   4      413.50      394.47      6.99 o
   3   4   4      734.86      714.97     12.65 o
   4   4   4      169.52      152.91      6.95 o
  -9   5   4       95.14       82.36      6.76 o
  -8   5   4      231.17      213.47      8.85 o
  -7   5   4        1.08        0.66      3.93 o
  -6   5   4      605.78      567.03     10.14 o
  -5   5   4      265.35      256.86      6.11 o
  -4   5   4       39.99       38.65      2.80 o
  -3   5   4      369.39      333.16      9.31 o
  -2   5   4      336.84      378.35      6.84 o
  -1   5   4      991.77      945.26     21.56 o
   0   5   4      184.99      168.08      3.78 o
   1   5   4      151.60      145.38      4.62 o
   2   5   4       13.22        9.26      4.19 o
   3   5   4      546.74      537.47     17.75 o
   4   5   4        0.69       -5.40      5.40 o
   5   5   4      120.84      129.02     16.37 o
 -11   6   4       55.80       60.42     12.33 o
 -10   6   4       16.21       21.66      8.26 o
  -9   6   4       29.75       31.22      6.51 o
  -8   6   4      171.44      177.28     10.58 o
  -7   6   4      228.90      237.21      7.51 o
  -6   6   4      396.18      377.32     19.12 o
  -5   6   4      608.52      571.56     19.02 o
  -4   6   4      293.39      293.71      8.19 o
  -3   6   4      257.96      261.47     10.73 o
  -2   6   4      409.02      391.11     10.63 o
  -1   6   4      153.47      154.14      3.95 o
   0   6   4     1004.70     1005.11     34.48 o
   1   6   4       69.92       71.61      5.08 o
   2   6   4      177.74      173.90      7.41 o
   3   6   4       16.14       10.16      7.81 o
   4   6   4       90.95      107.24     11.87 o
   5   6   4       25.08       37.95     21.36 o
   6   6   4       40.59       20.87     16.82 o
 -12   7   4        7.92        2.56     25.33 o
 -11   7   4       35.12       40.57     14.12 o
 -10   7   4      234.31      267.04     13.76 o
  -9   7   4        4.75        9.08     16.27 o
  -8   7   4      124.05      109.56      7.50 o
  -7   7   4       21.06       18.22      5.07 o
  -6   7   4      230.42      236.64     12.71 o
  -5   7   4        1.18       -1.45      3.78 o
  -4   7   4      606.51      590.51     10.35 o
  -3   7   4      737.33      739.20     19.88 o
  -2   7   4       13.56       14.24      2.73 o
  -1   7   4       71.79       80.59      5.86 o
   0   7   4       93.11       74.14     16.27 o
   1   7   4       73.54       71.74      6.83 o
   2   7   4        8.09       -0.93     14.75 o
   3   7   4       22.14       18.16      8.59 o
   4   7   4      133.26      145.83     14.67 o
   5   7   4        6.92       -4.88     23.85 o
 -12   8   4       22.33       38.13     16.54 o
 -11   8   4        3.38        0.97     13.37 o
 -10   8   4      128.02      134.51     29.04 o
  -9   8   4       32.81       30.86     10.24 o
  -8   8   4      111.62      112.18      8.45 o
  -7   8   4      125.86      127.93      7.38 o
  -6   8   4      174.09      163.24      8.54 o
  -5   8   4      229.47      227.40     15.36 o
  -4   8   4      170.90      164.78      6.36 o
  -3   8   4      542.64      522.18     10.32 o
  -2   8   4      181.10      175.19      6.83 o
  -1   8   4       73.62       65.83     16.32 o
   0   8   4      126.86      131.45      8.22 o
   1   8   4        6.52        6.74      7.05 o
   2   8   4       14.42        7.97     10.50 o
   3   8   4       62.34       73.47     14.88 o
   4   8   4       16.21       20.99     32.19 o
 -12   9   4       95.59       63.89     17.72 o
 -11   9   4        5.80       28.38     13.36 o
 -10   9   4       79.73       77.36     11.00 o
  -9   9   4        1.96        4.84      6.76 o
  -8   9   4       32.67       34.85      7.15 o
  -7   9   4        4.63       -3.54      7.53 o
  -6   9   4       30.18       24.56      6.79 o
  -5   9   4       95.40       93.91      7.54 o
  -4   9   4        0.46       12.79      6.58 o
  -3   9   4       16.39       12.33      6.83 o
  -2   9   4        8.67       19.70      7.58 o
  -1   9   4        6.58       15.59      9.71 o
   0   9   4       21.12       23.86     16.22 o
   1   9   4       67.18       78.80     13.05 o
   2   9   4       38.68       58.42     42.16 o
   3   9   4       24.42       45.05     16.50 o
 -12  10   4       17.58       44.87     16.68 o
 -11  10   4        9.77       16.89     13.69 o
 -10  10   4       48.85       57.27     13.81 o
  -9  10   4       77.47       56.80     14.04 o
  -8  10   4      127.54      134.46     10.99 o
  -7  10   4      231.34      254.13     11.12 o
  -6  10   4       17.08       17.89      7.71 o
  -5  10   4      119.63      126.58     10.42 o
  -4  10   4       92.35       91.09      9.02 o
  -3  10   4       21.54       14.01      8.96 o
  -2  10   4       14.09       25.24      8.93 o
  -1  10   4       66.54       71.65     11.26 o
   0  10   4        1.11        2.03     13.02 o
   1  10   4        6.60      -13.24     13.24 o
   2  10   4       45.14       50.46     18.33 o
 -11  11   4       22.06       15.35     23.95 o
 -10  11   4        9.80       10.87     13.41 o
  -9  11   4        5.61       -2.01      9.09 o
  -8  11   4        3.57       10.46      9.02 o
  -7  11   4       34.17       47.88     10.51 o
  -6  11   4       56.14       59.16      9.95 o
  -5  11   4       24.50       38.70     11.09 o
  -4  11   4      133.82      166.64     11.94 o
  -3  11   4       62.40       55.40     10.58 o
  -2  11   4       38.86       52.91     12.06 o
  -1  11   4        6.54      -15.46     15.46 o
   0  11   4       14.90       18.35     31.43 o
 -10  12   4       17.58       17.94     19.73 o
  -9  12   4       94.92       54.49     18.89 o
  -8  12   4       22.03        4.18     19.90 o
  -7  12   4        7.92       12.41     15.25 o
  -6  12   4       39.29       21.84     12.80 o
  -5  12   4        7.12       25.13     13.87 o
  -4  12   4       16.45       42.89     20.03 o
  -3  12   4       24.49       47.41     20.84 o
  -2  12   4       44.45       32.02     18.51 o
  -1   1   5      350.98      359.17      5.78 o
   0   1   5      736.19      787.87      9.43 o
   1   1   5     6783.16     6978.26     75.04 o
  -3   2   5     1403.24     1391.04     15.93 o
  -2   2   5       71.50      120.07      5.95 o
  -1   2   5     6740.39     6986.83     74.28 o
   0   2   5     4658.50     4959.19    105.47 o
   1   2   5     2370.77     2505.35     27.08 o
   2   2   5      573.54      577.48      9.97 o
  -5   3   5      140.96      131.87      6.97 o
  -4   3   5     1065.69     1128.81     13.63 o
  -3   3   5      914.74      870.43     11.27 o
  -2   3   5     1414.20     1405.51     16.01 o
  -1   3   5     2382.45     2521.85     25.99 o
   0   3   5      200.61      178.99      3.63 o
   1   3   5      314.76      368.26      6.76 o
   2   3   5      229.03      232.89      4.13 o
   3   3   5      752.60      759.95     20.24 o
  -7   4   5       56.68       51.08      3.96 o
  -6   4   5      379.53      363.02      7.30 o
  -5   4   5     1363.55     1365.07     16.68 o
  -4   4   5      258.10      264.57      4.75 o
  -3   4   5     1060.47     1114.48     15.33 o
  -2   4   5      569.68      567.53      8.04 o
  -1   4   5      316.92      382.78      6.18 o
   0   4   5     1272.03     1267.81     14.45 o
   1   4   5      519.21      464.80      6.83 o
   2   4   5      490.70      507.88      8.62 o
   3   4   5     1016.57     1015.93     17.59 o
   4   4   5       49.86       49.97      5.70 o
  -9   5   5      138.73      146.87     18.66 o
  -8   5   5      171.29      162.16      5.99 o
  -7   5   5      243.34      219.15      9.46 o
  -6   5   5      130.73      133.09      5.44 o
  -5   5   5        0.01        3.69      4.12 o
  -4   5   5     1384.91     1371.03     17.46 o
  -3   5   5      141.32      142.75      4.20 o
  -2   5   5      226.45      235.87      4.46 o
  -1   5   5      512.95      467.56      6.83 o
   0   5   5       28.90       27.58      4.02 o
   1   5   5      524.39      474.15      8.30 o
   2   5   5        7.35        1.42      3.39 o
   3   5   5      742.96      734.81     25.99 o
   4   5   5      270.72      265.94     20.44 o
   5   5   5       23.21       10.61     10.52 o
 -11   6   5        6.77       13.56     11.19 o
 -10   6   5       71.78       71.77     11.65 o
  -9   6   5      116.94      109.42     12.66 o
  -8   6   5      140.82      145.02      7.54 o
  -7   6   5        5.32        2.87      5.54 o
  -6   6   5      529.26      518.79     13.12 o
  -5   6   5      130.06      134.50      5.95 o
  -4   6   5      380.83      347.62      8.30 o
  -3   6   5      754.11      734.69     37.68 o
  -2   6   5      486.02      494.22      8.49 o
  -1   6   5      523.10      457.41     18.46 o
   0   6   5       98.69       81.23      7.78 o
   1   6   5      793.05      797.12     19.83 o
   2   6   5      396.32      347.87      8.82 o
   3   6   5      122.64      127.18     15.00 o
   4   6   5      286.29      261.08     14.28 o
   5   6   5       40.31       37.02     12.53 o
   6   6   5       17.86       29.39     15.34 o
 -12   7   5        5.96       29.38     14.68 o
 -11   7   5       25.81       27.29     12.20 o
 -10   7   5       75.53       69.70      8.96 o
  -9   7   5       16.99        3.81      7.86 o
  -8   7   5      129.12      120.88      8.66 o
  -7   7   5        5.73        3.04      5.03 o
  -6   7   5        5.28        6.66      5.59 o
  -5   7   5      242.79      232.91      6.87 o
  -4   7   5       57.74       59.14      6.66 o
  -3   7   5     1009.51      994.61     17.55 o
  -2   7   5        7.23        2.85      6.10 o
  -1   7   5      785.60      786.84     14.47 o
   0   7   5      111.55       98.89      5.74 o
   1   7   5       40.71       36.57      5.75 o
   2   7   5      120.86      130.35      9.57 o
   3   7   5       80.84      109.05     11.89 o
   4   7   5       59.00       56.18     14.24 o
   5   7   5        3.75        7.63     13.66 o
 -12   8   5       27.37       27.27     15.39 o
 -11   8   5       11.29       11.29     13.58 o
 -10   8   5       15.57       14.30     11.90 o
  -9   8   5       89.60      101.29     13.88 o
  -8   8   5       33.78       27.28      6.76 o
  -7   8   5      127.31      133.71      8.31 o
  -6   8   5      140.32      156.20      4.39 o
  -5   8   5      171.75      175.38      7.93 o
  -4   8   5       49.99       49.98     11.34 o
  -3   8   5      739.36      723.80     15.22 o
  -2   8   5      394.37      339.57     10.58 o
  -1   8   5       39.79       26.54      7.68 o
   0   8   5      738.38      726.37     21.41 o
   1   8   5       57.08       59.88      9.04 o
   2   8   5       17.15       14.49     10.66 o
   3   8   5        9.56        5.23      9.00 o
   4   8   5        0.15        5.95     17.24 o
 -12   9   5        3.54       -1.99     16.62 o
 -11   9   5       10.04       26.46     12.76 o
 -10   9   5        8.24       -0.34     10.44 o
  -9   9   5       12.85       17.16     10.72 o
  -8   9   5       88.96       85.99     12.36 o
  -7   9   5       16.00       19.37      9.61 o
  -6   9   5      117.34      116.75     12.15 o
  -5   9   5      137.99      126.54      9.36 o
  -4   9   5      271.36      271.57     15.26 o
  -3   9   5      123.00      125.75      8.06 o
  -2   9   5      119.47      145.82      9.53 o
  -1   9   5       58.08       65.17      9.43 o
   0   9   5        0.76        5.35     10.33 o
   1   9   5      169.25      189.25     13.17 o
   2   9   5       70.74       77.82     19.32 o
   3   9   5       26.79       44.01     17.42 o
 -11  10   5        4.59       -1.50     15.89 o
 -10  10   5        4.50      -11.21     11.24 o
  -9  10   5        8.35       26.17     11.24 o
  -8  10   5       15.83       15.33      9.55 o
  -7  10   5       74.29       65.41      8.49 o
  -6  10   5       71.81       64.77      7.47 o
  -5  10   5       24.44       13.64     18.26 o
  -4  10   5      287.22      280.80     12.77 o
  -3  10   5       81.97       75.25     10.73 o
  -2  10   5       17.26       10.94     19.78 o
  -1  10   5      171.79      194.43     13.71 o
   0  10   5        0.73       19.43     12.28 o
   1  10   5        3.33       -4.53     17.80 o
 -11  11   5        0.39       -1.83      9.61 o
 -10  11   5        4.54        0.92     18.01 o
  -9  11   5        9.78       10.45     24.36 o
  -8  11   5       11.08        5.39     10.89 o
  -7  11   5       26.44       39.87     10.33 o
  -6  11   5        6.99       11.48     11.70 o
  -5  11   5       40.28       50.65     14.60 o
  -4  11   5       59.00       75.47     17.10 o
  -3  11   5        9.63       12.82     16.91 o
  -2  11   5       71.38       75.20     14.77 o
  -1  11   5        3.51       24.62     31.53 o
   0  11   5       45.40       23.08     20.39 o
  -9  12   5        3.79       11.34     25.94 o
  -8  12   5       26.90       61.40     27.00 o
  -7  12   5        6.01       -5.97     17.19 o
  -6  12   5       17.30       32.59     14.58 o
  -5  12   5        3.67      -16.89     16.89 o
  -4  12   5        0.20       15.20     15.04 o
  -3  12   5       28.29       11.29     14.37 o
   0   0   6      863.88      874.93     23.86 o
  -1   1   6     1320.67     1406.80     16.02 o
   0   1   6      287.07      296.03      4.67 o
   1   1   6     1604.85     1589.32     27.97 o
  -3   2   6      704.41      752.08      9.21 o
  -2   2   6      670.58      691.50      9.20 o
  -1   2   6     1598.52     1565.11     16.07 o
   0   2   6     7060.35     7285.50    130.85 o
   1   2   6      295.60      289.66      5.20 o
   2   2   6      771.10      812.00      8.99 o
  -5   3   6     2463.56     2470.35     26.90 o
  -4   3   6      248.88      267.22      4.78 o
  -3   3   6      882.96      941.36     15.66 o
  -2   3   6      699.29      762.28      9.28 o
  -1   3   6      291.89      285.37      5.15 o
   0   3   6     1022.49     1032.72     35.80 o
   1   3   6      972.17     1036.52     11.61 o
   2   3   6      284.87      292.20      5.39 o
   3   3   6       51.43       42.88      4.48 o
  -7   4   6      328.57      307.90      9.00 o
  -6   4   6       21.37       23.66      3.25 o
  -5   4   6      722.96      753.10      9.89 o
  -4   4   6      701.03      707.41      9.60 o
  -3   4   6      249.94      255.19      4.63 o
  -2   4   6      766.36      805.61      8.95 o
  -1   4   6      964.93     1012.25     12.13 o
   0   4   6      375.75      424.01      6.58 o
   1   4   6      135.92      141.99      5.70 o
   2   4   6      536.19      515.13     13.73 o
   3   4   6      660.75      652.55     10.89 o
   4   4   6       27.04       25.34      6.10 o
  -9   5   6      141.50      161.97     11.25 o
  -8   5   6       48.98       47.37      4.62 o
  -7   5   6      389.09      407.96      9.66 o
  -6   5   6       93.88       98.50      3.98 o
  -5   5   6        6.81        9.62      6.05 o
  -4   5   6      724.87      741.76     12.15 o
  -3   5   6     2474.60     2484.91     28.02 o
  -2   5   6      281.92      277.40      9.05 o
  -1   5   6      139.24      149.23      3.53 o
   0   5   6        8.36       13.55      2.47 o
   1   5   6      605.29      566.68     11.39 o
   2   5   6      350.54      359.80      8.09 o
   3   5   6        4.11        1.93      6.61 o
   4   5   6      130.89      125.28      9.59 o
   5   5   6        6.43       14.04      8.95 o
 -11   6   6       92.66       76.60     17.80 o
 -10   6   6       27.16       34.53     10.77 o
  -9   6   6      228.55      229.76     11.10 o
  -8   6   6      520.41      557.80     23.34 o
  -7   6   6       68.38       49.63      5.40 o
  -6   6   6      185.35      189.87     14.29 o
  -5   6   6       96.62       97.44      4.89 o
  -4   6   6       22.76       29.98      4.53 o
  -3   6   6       51.18       43.77      4.63 o
  -2   6   6      533.80      500.83      9.23 o
  -1   6   6      612.53      575.19     12.26 o
   0   6   6      183.98      183.37      5.56 o
   1   6   6        3.01        5.00      5.09 o
   2   6   6       77.11       73.48      4.98 o
   3   6   6      185.97      198.60     10.79 o
   4   6   6       74.47       91.80     21.41 o
   5   6   6      173.22      193.42     29.50 o
   6   6   6       85.04      106.62     19.77 o
 -12   7   6       19.11        9.40     35.04 o
 -11   7   6        5.22        6.20     12.57 o
 -10   7   6      127.79      151.18     18.97 o
  -9   7   6       29.13       13.73      7.91 o
  -8   7   6      341.25      353.91     16.27 o
  -7   7   6      332.21      336.39     10.30 o
  -6   7   6       69.47       70.52      4.48 o
  -5   7   6      391.16      408.80      9.13 o
  -4   7   6      334.19      331.67      8.20 o
  -3   7   6      653.63      654.18     11.72 o
  -2   7   6      342.94      328.89     12.15 o
  -1   7   6        2.72        2.68      2.73 o
   0   7   6      229.72      209.57     13.32 o
   1   7   6      197.55      199.20      8.59 o
   2   7   6      131.39      126.65     10.30 o
   3   7   6       52.41       73.52     10.24 o
   4   7   6       41.08       30.61     13.55 o
   5   7   6       33.38       23.98     16.35 o
 -12   8   6       34.40       40.42     14.08 o
 -11   8   6        3.69       19.34     17.19 o
 -10   8   6      144.06      166.25     12.49 o
  -9   8   6      138.34      138.81     10.32 o
  -8   8   6       17.67       29.01      7.12 o
  -7   8   6      345.02      348.72     11.79 o
  -6   8   6      525.08      525.82     12.40 o
  -5   8   6       50.74       52.20      9.26 o
  -4   8   6       27.58       19.66      3.88 o
  -3   8   6        3.31       -0.51      5.03 o
  -2   8   6       74.14       72.84      8.19 o
  -1   8   6      196.37      190.11      8.98 o
   0   8   6       13.31        4.51      7.18 o
   1   8   6       93.36      120.64     10.98 o
   2   8   6      195.03      215.23     14.54 o
   3   8   6       45.88       51.86     13.81 o
   4   8   6      247.84      269.92     30.97 o
 -12   9   6        9.19       15.35     17.27 o
 -11   9   6       55.00       44.16     13.30 o
 -10   9   6       16.96       17.75     15.26 o
  -9   9   6      219.79      203.37     14.78 o
  -8   9   6      138.18      133.15     16.78 o
  -7   9   6       28.76       32.80      7.86 o
  -6   9   6      230.43      224.18      9.76 o
  -5   9   6      140.97      168.05      9.05 o
  -4   9   6      129.77      108.47      7.64 o
  -3   9   6      183.30      205.71     26.39 o
  -2   9   6      133.69      126.31     10.20 o
  -1   9   6       92.33       82.46      9.18 o
   0   9   6        0.06       -6.31      9.15 o
   1   9   6       69.77       68.36     13.15 o
   2   9   6       81.50       83.69     14.71 o
   3   9   6       36.17       40.39     28.43 o
 -11  10   6        8.98        5.61     14.43 o
 -10  10   6       35.69       36.87     13.00 o
  -9  10   6       17.55       21.81     12.61 o
  -8  10   6      145.19      144.58     11.55 o
  -7  10   6      128.20      141.29     16.58 o
  -6  10   6       26.67       33.85      6.99 o
  -5  10   6        6.52        4.22     12.15 o
  -4  10   6       73.50       82.29      8.11 o
  -3  10   6       50.97       57.16      8.64 o
  -2  10   6      196.79      222.19     13.06 o
  -1  10   6       70.56       88.93     15.76 o
   0  10   6       56.14       62.68     12.85 o
   1  10   6       57.50       52.45     15.79 o
 -11  11   6       10.98        5.19     10.31 o
 -10  11   6        8.55        0.09     30.00 o
  -9  11   6       55.25       52.86     14.76 o
  -8  11   6        3.72       -2.73      9.75 o
  -7  11   6        4.89       -6.99     13.22 o
  -6  11   6       91.91       88.92     11.58 o
  -5  11   6      172.66      200.23     14.73 o
  -4  11   6       39.81        9.16     14.45 o
  -3  11   6       46.24       39.81     13.46 o
  -2  11   6       83.44       96.23     16.52 o
  -1  11   6       57.26       60.22     20.16 o
   0  11   6       28.51       14.56     19.44 o
  -9  12   6        8.77       -1.89     34.53 o
  -8  12   6       34.46       38.98     24.23 o
  -7  12   6       18.19       27.18     13.88 o
  -6  12   6       84.99      108.49     20.65 o
  -5  12   6       33.46       41.88     14.64 o
  -4  12   6      248.15      235.05     18.98 o
  -3  12   6       36.69       25.74     21.87 o
  -1   1   7      138.22      163.54      2.88 o
   0   1   7      256.23      240.66      3.81 o
   1   1   7      863.50      857.09      9.28 o
  -3   2   7      293.75      294.93      4.64 o
  -2   2   7       96.68      107.01      7.22 o
  -1   2   7      873.46      867.48     11.22 o
   0   2   7        0.35        1.02      1.44 o
   1   2   7     2708.79     2803.19     29.95 o
   2   2   7      461.10      489.28      7.73 o
  -5   3   7      892.33      870.64     13.17 o
  -4   3   7      595.20      620.37      7.84 o
  -3   3   7     1134.37     1092.64     13.68 o
  -2   3   7      290.04      285.68      4.57 o
  -1   3   7     2714.09     2815.40     32.49 o
   0   3   7     6949.35     7534.65     80.30 o
   1   3   7      984.19      901.22     12.81 o
   2   3   7       35.53       40.40      8.65 o
   3   3   7      216.16      193.08      4.25 o
  -7   4   7       39.64       48.21      3.81 o
  -6   4   7       58.65       45.82      3.46 o
  -5   4   7      243.77      255.87      7.68 o
  -4   4   7        1.11        1.02      4.07 o
  -3   4   7      597.17      634.80      9.61 o
  -2   4   7      465.90      497.17      7.13 o
  -1   4   7      987.52      907.41     13.43 o
   0   4   7      506.92      470.02     19.43 o
   1   4   7      734.95      769.41     10.58 o
   2   4   7      159.33      141.91      4.01 o
   3   4   7       66.83       62.75      9.00 o
   4   4   7      412.17      388.93      9.07 o
  -9   5   7      181.32      187.21     11.92 o
  -8   5   7      167.37      161.77      9.81 o
  -7   5   7       74.35       73.26      4.56 o
  -6   5   7      215.23      219.43      6.00 o
  -5   5   7      122.53      109.41      4.24 o
  -4   5   7      251.49      259.35      6.15 o
  -3   5   7      896.55      879.74     12.05 o
  -2   5   7       34.70       42.21      3.17 o
  -1   5   7      734.53      767.89     10.60 o
   0   5   7      440.28      440.32      8.70 o
   1   5   7      310.10      297.03      7.12 o
   2   5   7      279.37      261.63      7.17 o
   3   5   7      126.88      112.79      5.13 o
   4   5   7       47.50       49.56      9.45 o
   5   5   7      253.15      268.34     13.88 o
 -11   6   7       36.83       17.34     16.27 o
 -10   6   7       34.95       36.89     13.63 o
  -9   6   7       50.40       59.73      7.82 o
  -8   6   7       64.63       55.97      8.09 o
  -7   6   7      189.21      192.02      8.13 o
  -6   6   7        6.90        6.00      3.39 o
  -5   6   7      220.15      224.30      6.76 o
  -4   6   7       58.05       46.31      3.28 o
  -3   6   7      213.15      190.33      4.63 o
  -2   6   7      158.41      143.04      4.59 o
  -1   6   7      309.16      308.42      7.32 o
   0   6   7      140.97      134.26      7.32 o
   1   6   7      716.40      729.97     14.88 o
   2   6   7      101.70       87.51      5.12 o
   3   6   7       60.49       45.18     12.26 o
   4   6   7      260.02      236.01     13.33 o
   5   6   7       88.52       97.79     15.25 o
   6   6   7       97.11      107.20     16.90 o
 -12   7   7        5.16       11.24     16.59 o
 -11   7   7      136.94      139.71     16.27 o
 -10   7   7       52.82       49.54      9.71 o
  -9   7   7      134.59      148.28     11.55 o
  -8   7   7       42.69       40.56      6.80 o
  -7   7   7      162.31      161.08      8.02 o
  -6   7   7      192.61      188.24      7.42 o
  -5   7   7       71.59       68.84      5.03 o
  -4   7   7       42.82       39.22      3.31 o
  -3   7   7       66.41       67.57      4.02 o
  -2   7   7      277.16      247.69     13.93 o
  -1   7   7      710.15      749.56     16.53 o
   0   7   7       16.79       10.12      7.58 o
   1   7   7       78.34       84.29     14.44 o
   2   7   7      108.92      106.84      9.72 o
   3   7   7      254.68      268.06     19.02 o
   4   7   7        3.25       15.15     15.13 o
   5   7   7       60.63       50.12     16.96 o
 -12   8   7        2.52       28.46     14.42 o
 -11   8   7       17.08       19.30     15.78 o
 -10   8   7       14.11       20.75     12.26 o
  -9   8   7       11.06       21.36     10.27 o
  -8   8   7      768.77      771.80     30.16 o
  -7   8   7       42.38       41.92     12.20 o
  -6   8   7       63.48       70.57      6.05 o
  -5   8   7      172.39      181.96      6.38 o
  -4   8   7      411.36      408.30     16.12 o
  -3   8   7      129.72      126.51      7.12 o
  -2   8   7      104.11       96.82      4.57 o
  -1   8   7       77.43       65.85     13.37 o
   0   8   7       21.01       21.88      7.68 o
   1   8   7      110.28      139.11     12.46 o
   2   8   7        7.40       19.67     10.21 o
   3   8   7       31.71       34.14     15.10 o
   4   8   7       16.72       27.96     19.02 o
 -12   9   7        9.84        3.11     14.80 o
 -11   9   7       67.98       42.05     14.58 o
 -10   9   7       91.86      125.88     20.24 o
  -9   9   7       76.08       81.82     11.90 o
  -8   9   7       11.00       25.01      9.28 o
  -7   9   7      135.35      130.43      8.60 o
  -6   9   7       51.51       48.76      6.81 o
  -5   9   7      181.26      193.47     14.49 o
  -4   9   7       48.00       42.41      6.25 o
  -3   9   7       58.98       50.33      5.96 o
  -2   9   7      108.75      113.36      9.53 o
  -1   9   7      109.93      108.31      9.80 o
   0   9   7       45.60       25.39     17.80 o
   1   9   7       19.91       31.68     10.85 o
   2   9   7        9.77        8.37     12.56 o
   3   9   7        9.70       10.02     14.78 o
 -11  10   7       11.63       30.00     13.46 o
 -10  10   7       90.87      128.78     16.93 o
  -9  10   7       91.49      100.76     11.83 o
  -8  10   7       14.05       16.59     15.82 o
  -7  10   7       52.95       55.07     10.27 o
  -6  10   7       34.91       33.59     19.43 o
  -5  10   7      256.90      229.11     12.68 o
  -4  10   7      258.59      262.71     17.15 o
  -3  10   7      255.02      245.80     17.26 o
  -2  10   7        7.51       -9.00     10.89 o
  -1  10   7       20.02       23.76     12.84 o
   0  10   7       56.45       44.85     15.12 o
   1  10   7        7.39       -0.80     18.71 o
 -11  11   7        2.55       -7.00     11.95 o
 -10  11   7       12.04       19.38     15.36 o
  -9  11   7       66.92       50.44     20.36 o
  -8  11   7       16.85       18.75     13.65 o
  -7  11   7      134.20      155.11     16.79 o
  -6  11   7       36.92       23.00     13.42 o
  -5  11   7       88.91       63.97     14.80 o
  -4  11   7        3.60       11.65     16.73 o
  -3  11   7       32.06       42.82     13.54 o
  -2  11   7       10.26       12.72     16.22 o
  -1  11   7        7.75        5.38     18.26 o
   0  11   7        0.21       -7.83     22.78 o
  -9  12   7        9.92       -6.31     25.33 o
  -8  12   7        2.50        0.99     16.69 o
  -7  12   7        5.14      -17.16     17.16 o
  -6  12   7       97.39       76.02     21.62 o
  -5  12   7       62.04       45.90     17.75 o
  -4  12   7       17.08        1.71     20.90 o
  -3  12   7        9.67       12.06     30.36 o
  -1   1   8      269.21      279.40      4.88 o
   0   1   8      346.95      370.12      5.59 o
   1   1   8     1199.04     1268.78     18.15 o
  -3   2   8      687.66      721.11      8.99 o
  -2   2   8       28.59       25.59      1.63 o
  -1   2   8     1211.57     1285.32     15.25 o
   0   2   8      295.37      285.68      4.57 o
   1   2   8     3502.02     3496.86     88.99 o
   2   2   8       23.49       26.87      2.49 o
  -5   3   8      126.10      107.06      3.55 o
  -4   3   8     1127.93     1155.09     35.85 o
  -3   3   8      211.51      165.16      3.49 o
  -2   3   8      687.09      715.01      8.99 o
  -1   3   8     3492.41     3469.38     46.89 o
   0   3   8      406.81      435.38      6.66 o
   1   3   8      650.24      631.35     19.93 o
   2   3   8      544.19      550.34     13.53 o
   3   3   8      534.13      498.93      8.91 o
  -7   4   8     1028.29     1035.94     29.80 o
  -6   4   8       45.10       65.25      4.68 o
  -5   4   8      886.05      849.56     11.61 o
  -4   4   8      635.09      708.13      9.36 o
  -3   4   8     1135.42     1164.81     17.39 o
  -2   4   8       21.67       25.93      2.47 o
  -1   4   8      646.92      625.19      9.51 o
   0   4   8       36.26       23.49      2.16 o
   1   4   8      664.22      693.38     10.46 o
   2   4   8       99.58      110.16      5.41 o
   3   4   8        1.89       11.76      5.08 o
   4   4   8      204.98      194.91      9.82 o
  -9   5   8       64.09       56.70     15.76 o
  -8   5   8       15.62       12.31      3.20 o
  -7   5   8      457.84      456.06      9.50 o
  -6   5   8      465.42      460.02      8.53 o
  -5   5   8      201.02      221.55      5.70 o
  -4   5   8      873.62      847.60     12.43 o
  -3   5   8      124.64      106.24      4.53 o
  -2   5   8      543.36      558.85      8.33 o
  -1   5   8      660.73      689.86     14.24 o
   0   5   8      107.52      112.68      4.02 o
   1   5   8      907.53      875.84     13.34 o
   2   5   8      292.77      297.20     10.15 o
   3   5   8      175.08      173.67      9.05 o
   4   5   8       78.39       80.43     10.22 o
   5   5   8       24.00       25.35     11.40 o
 -11   6   8       59.16       47.53     15.38 o
 -10   6   8       34.25       36.19     10.20 o
  -9   6   8      165.14      178.20     12.24 o
  -8   6   8       18.85       25.15      5.79 o
  -7   6   8       11.96        5.56      4.35 o
  -6   6   8       69.35       67.08      4.34 o
  -5   6   8      464.61      432.26      9.79 o
  -4   6   8       47.11       51.65      3.76 o
  -3   6   8      536.02      509.83     10.73 o
  -2   6   8      101.12       93.45      5.39 o
  -1   6   8      907.60      879.70     13.38 o
   0   6   8       62.17       51.92      8.70 o
   1   6   8      138.19      133.03      5.54 o
   2   6   8        3.86       -2.24      2.80 o
   3   6   8      116.67      128.91     10.91 o
   4   6   8        2.02        4.73     10.12 o
   5   6   8       42.88       32.28     13.65 o
   6   6   8       38.69       48.92     30.16 o
 -12   7   8        4.00       19.35     16.40 o
 -11   7   8       31.00       10.43     14.42 o
 -10   7   8       23.35       34.29     12.36 o
  -9   7   8       66.16       78.50     12.61 o
  -8   7   8      146.14      125.52      8.81 o
  -7   7   8      316.28      296.06     10.07 o
  -6   7   8       11.96       11.19      3.72 o
  -5   7   8      464.06      474.13     17.29 o
  -4   7   8     1023.49     1060.52     16.85 o
  -3   7   8        1.97        2.35      4.91 o
  -2   7   8      287.71      278.17      8.93 o
  -1   7   8      139.15      146.58      5.34 o
   0   7   8      320.63      346.37     14.85 o
   1   7   8       92.71       88.39      8.31 o
   2   7   8      112.13      101.77     18.76 o
   3   7   8       10.69        5.30      9.41 o
   4   7   8       12.62       33.18     15.15 o
   5   7   8       24.82       -1.83     16.17 o
 -12   8   8        2.06       13.12     15.03 o
 -11   8   8       97.04       99.92     15.31 o
 -10   8   8       48.65       43.51     13.22 o
  -9   8   8      112.26      129.08     12.18 o
  -8   8   8       47.31       57.24      9.07 o
  -7   8   8      147.56      151.75     11.80 o
  -6   8   8       18.72       20.47      7.12 o
  -5   8   8       15.77       23.09      3.72 o
  -4   8   8      204.37      194.00      8.46 o
  -3   8   8      177.31      176.05      9.21 o
  -2   8   8        3.94       -0.09      7.63 o
  -1   8   8       94.29       77.58     10.12 o
   0   8   8       17.75       33.97     19.22 o
   1   8   8       23.66       25.08     14.34 o
   2   8   8       19.76       26.86     10.29 o
   3   8   8       11.86       -5.09     16.27 o
   4   8   8       59.38       47.75     17.07 o
 -12   9   8        6.99       32.91     16.93 o
 -11   9   8        5.56       10.05     14.70 o
 -10   9   8       20.68       11.01     12.09 o
  -9   9   8       71.81       99.11     13.32 o
  -8   9   8      112.43      105.53      9.69 o
  -7   9   8       66.17       74.16      7.69 o
  -6   9   8      163.83      169.68     13.83 o
  -5   9   8       64.53       70.69      5.78 o
  -4   9   8       79.02       73.96     13.32 o
  -3   9   8      115.18      113.53     10.18 o
  -2   9   8      111.40      110.92     15.26 o
  -1   9   8       23.52       31.87     10.58 o
   0   9   8       18.44       13.01      8.17 o
   1   9   8       15.32       22.99     12.15 o
   2   9   8       19.12       10.27     16.34 o
   3   9   8        6.74        9.77     13.77 o
 -11  10   8       88.26       58.15     20.24 o
 -10  10   8        4.06       -0.41     12.18 o
  -9  10   8       21.12        5.78      9.50 o
  -8  10   8       47.48       58.64     16.32 o
  -7  10   8       22.89       18.47     10.38 o
  -6  10   8       33.11       27.37     10.22 o
  -5  10   8       23.86       11.05     16.32 o
  -4  10   8        2.20       11.90     10.50 o
  -3  10   8       11.10       26.83     17.19 o
  -2  10   8       19.89       15.06     11.13 o
  -1  10   8       15.43        2.51     11.17 o
   0  10   8       88.08      115.95     15.07 o
   1  10   8        0.43       -7.70     17.64 o
 -10  11   8       88.82       97.16     22.48 o
  -9  11   8        5.34        6.90     17.78 o
  -8  11   8       96.86       91.20     28.83 o
  -7  11   8       30.31       24.87     15.08 o
  -6  11   8       58.41       40.83     18.26 o
  -5  11   8       42.10       39.19     23.44 o
  -4  11   8       13.08        3.57     13.13 o
  -3  11   8       11.53       -5.62     15.71 o
  -2  11   8       19.15       28.99     16.30 o
  -1  11   8        0.42       11.28     26.44 o
  -9  12   8        6.75      -17.29     17.29 o
  -8  12   8        2.05        3.19     18.76 o
  -7  12   8        3.83       24.55     17.78 o
  -6  12   8       39.21        5.08     21.50 o
  -5  12   8       25.24       17.17     17.72 o
  -4  12   8       59.81       44.76     20.18 o
  -3  12   8        6.62       -2.91      9.44 o
   0   0   9     2157.74     2372.33     57.72 o
  -1   1   9      148.56      148.44      3.92 o
   0   1   9     2091.82     2174.98     24.97 o
   1   1   9     1303.52     1277.50     17.09 o
  -3   2   9      618.71      642.09      8.50 o
  -2   2   9       74.78       70.70      4.58 o
  -1   2   9     1312.17     1310.62     18.46 o
   0   2   9        0.61        1.85      3.51 o
   1   2   9     1874.06     1922.59     33.61 o
   2   2   9      385.09      404.29      6.37 o
  -5   3   9     1019.89     1103.60     17.81 o
  -4   3   9     1670.26     1565.13     17.84 o
  -3   3   9     2281.37     2308.85     49.07 o
  -2   3   9      622.22      657.48     11.44 o
  -1   3   9     1870.05     1892.31     23.55 o
   0   3   9      457.12      536.95     16.99 o
   1   3   9     1647.12     1596.34     19.56 o
   2   3   9      267.72      236.12     10.63 o
   3   3   9       49.76       53.23      6.51 o
  -7   4   9      399.08      460.63     10.72 o
  -6   4   9      385.73      389.00      6.65 o
  -5   4   9       60.98       55.42      3.05 o
  -4   4   9       90.73       80.86      3.18 o
  -3   4   9     1674.29     1565.20     23.95 o
  -2   4   9      392.10      422.98     14.34 o
  -1   4   9     1648.52     1595.13     19.54 o
   0   4   9        2.60       -0.51      1.53 o
   1   4   9      124.40      106.82      7.12 o
   2   4   9      158.24      159.16     10.22 o
   3   4   9      196.91      185.66      7.25 o
   4   4   9       79.34       65.55     12.56 o
  -9   5   9       89.59       87.53     11.49 o
  -8   5   9       31.20       22.30      3.66 o
  -7   5   9      174.21      174.37      6.76 o
  -6   5   9      114.33      108.80      4.98 o
  -5   5   9     1708.39     1633.37     27.05 o
  -4   5   9       61.66       58.69      3.08 o
  -3   5   9     1019.43     1070.78     15.03 o
  -2   5   9      268.55      223.46      5.65 o
  -1   5   9      124.19      113.20      5.80 o
   0   5   9      149.47      133.28      3.63 o
   1   5   9      173.74      200.18      4.76 o
   2   5   9      538.38      553.27     12.91 o
   3   5   9      307.37      322.35     37.38 o
   4   5   9      173.21      177.55     11.07 o
   5   5   9        9.95       38.65     10.40 o
 -11   6   9        4.87       17.33     23.85 o
 -10   6   9        5.63        2.63     14.65 o
  -9   6   9      112.52      107.10      8.92 o
  -8   6   9       53.87       47.59     10.78 o
  -7   6   9       14.97       14.21      4.35 o
  -6   6   9        5.23        4.48      3.39 o
  -5   6   9      115.48      117.33      5.32 o
  -4   6   9      384.11      377.71      7.72 o
  -3   6   9       51.13       49.65      5.44 o
  -2   6   9      155.40      139.60      6.47 o
  -1   6   9      173.21      196.99      8.09 o
   0   6   9       78.57       91.58      4.02 o
   1   6   9      100.94      105.34      3.91 o
   2   6   9       10.06       16.81      7.12 o
   3   6   9       48.35       48.80      8.91 o
   4   6   9       33.84       35.58     10.91 o
   5   6   9       18.89       52.89     14.94 o
   6   6   9       20.76       12.52     15.70 o
 -12   7   9       34.00       53.95     32.50 o
 -11   7   9       36.99       38.72     15.87 o
 -10   7   9        8.51        5.09      7.19 o
  -9   7   9        6.80        7.77      8.09 o
  -8   7   9      234.40      242.67     11.38 o
  -7   7   9       10.44       14.40      4.25 o
  -6   7   9       15.66       16.96      4.31 o
  -5   7   9      177.12      178.91     13.37 o
  -4   7   9      397.32      422.49     12.46 o
  -3   7   9      196.73      190.90      7.90 o
  -2   7   9      533.43      528.53     12.92 o
  -1   7   9      100.17       98.69      6.56 o
   0   7   9       89.62       81.74      5.14 o
   1   7   9      165.50      184.22     13.12 o
   2   7   9       92.75       91.92     18.87 o
   3   7   9       95.28      102.82     14.85 o
   4   7   9        0.01        0.46     16.17 o
   5   7   9        7.71       20.12     37.12 o
 -12   8   9        3.25       -8.08     16.47 o
 -11   8   9       39.07       35.00     14.80 o
 -10   8   9       62.68       43.53     10.61 o
  -9   8   9       14.74        9.82      8.75 o
  -8   8   9      144.27      138.23     14.95 o
  -7   8   9      234.93      225.67      9.41 o
  -6   8   9       52.11       60.14      5.19 o
  -5   8   9       31.00       29.22      3.03 o
  -4   8   9       77.19       75.16      7.82 o
  -3   8   9      305.19      265.25     15.76 o
  -2   8   9       10.48       11.31      6.15 o
  -1   8   9      164.71      181.01      8.70 o
   0   8   9       35.68       36.82      7.85 o
   1   8   9        8.94        3.44     13.68 o
   2   8   9       57.27       58.34     13.32 o
   3   8   9       16.55       22.65     19.41 o
   4   8   9        6.71       15.44     16.89 o
 -12   9   9        0.30        5.92     30.97 o
 -11   9   9       12.21       39.63     15.75 o
 -10   9   9       23.32       24.56     12.57 o
  -9   9   9       18.28       32.95     16.22 o
  -8   9   9       15.22        4.24      8.35 o
  -7   9   9        6.54        8.84      8.59 o
  -6   9   9      111.21      111.36      7.02 o
  -5   9   9       88.01       83.70     10.17 o
  -4   9   9      173.75      173.31     12.25 o
  -3   9   9       48.79       50.15      8.93 o
  -2   9   9       93.11       86.90     12.76 o
  -1   9   9        8.32       -5.28     12.66 o
   0   9   9      404.71      449.14     16.78 o
   1   9   9       18.54       14.67     11.81 o
   2   9   9       13.73       14.83     12.09 o
   3   9   9       11.23        5.36     17.35 o
 -11  10   9        1.10       -8.46     19.32 o
 -10  10   9       25.21        5.16     13.37 o
  -9  10   9       23.53       25.43     10.58 o
  -8  10   9       62.21       59.04      8.67 o
  -7  10   9        8.17        5.01     12.50 o
  -6  10   9        5.95        3.05     10.33 o
  -5  10   9        9.84       -6.80     10.26 o
  -4  10   9       34.28       23.67     11.13 o
  -3  10   9       96.58       90.72     12.19 o
  -2  10   9       57.78       54.52     14.29 o
  -1  10   9       18.15       27.85     25.38 o
   0  10   9        4.37       -5.26     13.78 o
   1  10   9       31.67        4.99     15.66 o
 -10  11   9        1.02        9.84     15.36 o
  -9  11   9       12.23       29.23     14.57 o
  -8  11   9       39.46       71.72     28.58 o
  -7  11   9       37.37       45.58     15.81 o
  -6  11   9        4.87        6.45     38.60 o
  -5  11   9       18.37       15.74     21.36 o
  -4  11   9        0.02       35.89     14.73 o
  -3  11   9       16.86       14.78     17.37 o
  -2  11   9       13.58       32.72     20.06 o
  -1  11   9       31.92       29.73     17.47 o
  -9  12   9        0.28        4.05     30.87 o
  -8  12   9        3.22       17.77     15.90 o
  -7  12   9       34.59       10.40     18.06 o
  -6  12   9       20.37       39.96     21.93 o
  -5  12   9        8.05        5.77     21.67 o
  -4  12   9        6.47       -4.61     14.60 o
  -3  12   9       10.98       18.71     15.97 o
  -1   1  10      182.55      197.51      4.10 o
   0   1  10       83.77       75.53      2.52 o
   1   1  10      224.82      223.23      4.06 o
  -3   2  10     2457.88     2575.28     29.14 o
  -2   2  10      407.32      445.72      6.65 o
  -1   2  10      224.23      224.15      4.06 o
   0   2  10      222.12      227.21      9.10 o
   1   2  10     1802.32     1925.72     19.81 o
   2   2  10      197.54      197.39     11.24 o
  -5   3  10      143.39      125.09      5.65 o
  -4   3  10      509.47      519.22      7.19 o
  -3   3  10      899.58      976.80     12.69 o
  -2   3  10     2445.28     2551.21     28.42 o
  -1   3  10     1798.81     1937.28     20.76 o
   0   3  10     2487.57     2656.07     27.87 o
   1   3  10      140.66      110.83      9.26 o
   2   3  10      327.85      322.92      9.10 o
   3   3  10        8.99        2.16      3.86 o
  -7   4  10      136.12      142.48      5.82 o
  -6   4  10      111.39      128.89     14.19 o
  -5   4  10      411.33      440.99      7.59 o
  -4   4  10       27.45       23.60      2.44 o
  -3   4  10      508.45      514.95     13.73 o
  -2   4  10      196.28      196.34      4.94 o
  -1   4  10      146.44      115.35      5.09 o
   0   4  10      266.01      278.21      5.29 o
   1   4  10      175.45      178.38      7.98 o
   2   4  10      227.49      223.54      7.81 o
   3   4  10        4.81        0.34      4.75 o
   4   4  10      127.41      139.64     20.70 o
  -9   5  10      139.61      158.81     12.33 o
  -8   5  10      236.87      233.63      9.57 o
  -7   5  10      900.99      894.88     14.85 o
  -6   5  10      365.37      350.71      7.12 o
  -5   5  10      336.28      365.92     13.32 o
  -4   5  10      410.86      429.32      7.93 o
  -3   5  10      146.00      109.32      5.34 o
  -2   5  10      327.23      308.86      7.32 o
  -1   5  10      172.00      165.74      5.47 o
   0   5  10      895.95      813.77     11.39 o
   1   5  10      150.84      133.02      6.87 o
   2   5  10        0.95        5.17      4.56 o
   3   5  10       92.72       90.97      9.10 o
   4   5  10       39.79       52.71      9.50 o
   5   5  10      132.86      129.28     11.29 o
 -11   6  10       46.58       50.46     19.43 o
 -10   6  10       26.46        6.49     11.95 o
  -9   6  10      192.94      226.91     11.73 o
  -8   6  10       36.65       29.73      7.83 o
  -7   6  10       22.24       24.92      4.28 o
  -6   6  10      104.48      107.18      5.64 o
  -5   6  10      370.39      358.64      8.40 o
  -4   6  10      112.39      111.64     20.80 o
  -3   6  10       10.10        9.32      9.10 o
  -2   6  10      229.56      214.88      7.11 o
  -1   6  10      145.98      126.09      5.67 o
   0   6  10        0.26       -3.61      3.61 o
   1   6  10       70.45       61.01     12.71 o
   2   6  10      246.95      266.45     11.72 o
   3   6  10       50.77       49.42     11.70 o
   4   6  10      144.65      151.95     12.66 o
   5   6  10       19.78       47.26     14.22 o
   6   6  10       33.47       12.79     16.35 o
 -12   7  10       25.35       28.95     14.33 o
 -11   7  10      102.02      135.47     18.27 o
 -10   7  10       35.31       34.33     12.82 o
  -9   7  10      213.88      221.58     12.91 o
  -8   7  10        0.32       11.08      9.15 o
  -7   7  10       73.32       71.76      5.69 o
  -6   7  10       23.66       19.94      4.45 o
  -5   7  10      911.69      925.02     17.69 o
  -4   7  10      134.70      125.64      7.68 o
  -3   7  10        5.12        3.27      8.15 o
  -2   7  10        1.13        4.54      5.00 o
  -1   7  10       72.42       73.54      6.36 o
   0   7  10      355.53      329.18     33.51 o
   1   7  10       45.45       67.61     15.31 o
   2   7  10       51.42       64.62     19.68 o
   3   7  10       54.46       67.71     10.76 o
   4   7  10       41.25       40.74     26.44 o
   5   7  10      114.03      113.12     17.09 o
 -12   8  10        5.68       -4.94     16.35 o
 -11   8  10       10.70       28.40     14.77 o
 -10   8  10      164.23      159.15     15.10 o
  -9   8  10       12.21        2.11      9.86 o
  -8   8  10       51.63       82.63     15.66 o
  -7   8  10        0.28        4.96      5.31 o
  -6   8  10       37.30       40.78      5.59 o
  -5   8  10      237.53      235.63     13.73 o
  -4   8  10      129.54      133.71      9.35 o
  -3   8  10       90.96       96.52      7.99 o
  -2   8  10      245.13      258.68     10.51 o
  -1   8  10       44.72       44.11      7.44 o
   0   8  10      114.92      147.82     18.46 o
   1   8  10      147.29      136.30     34.63 o
   2   8  10       46.91       53.60     11.45 o
   3   8  10      105.89       98.78     20.90 o
   4   8  10       18.43       16.40     16.23 o
 -11   9  10       13.63       29.98     17.94 o
 -10   9  10       12.32       13.96     12.40 o
  -9   9  10        0.58       22.64      9.02 o
  -8   9  10       12.54        2.46     20.90 o
  -7   9  10      215.93      192.89     11.41 o
  -6   9  10      193.78      194.07     14.65 o
  -5   9  10      141.04      138.39     10.63 o
  -4   9  10       39.19       38.67      8.02 o
  -3   9  10       52.18       43.10     11.24 o
  -2   9  10       50.44       69.98     24.51 o
  -1   9  10      151.22      205.23     17.06 o
   0   9  10        7.99        7.99     12.04 o
   1   9  10      117.53      134.59     16.76 o
   2   9  10       32.26       67.13     17.38 o
 -11  10  10       19.32        3.06      9.09 o
 -10  10  10       23.45        2.64     15.66 o
  -9  10  10       12.92       -0.47     14.15 o
  -8  10  10      163.93      181.90     19.27 o
  -7  10  10       35.02       30.71     13.26 o
  -6  10  10       26.93       24.66     12.71 o
  -5  10  10      130.33      154.26     30.46 o
  -4  10  10      144.88      143.56     15.58 o
  -3  10  10       55.92       47.02     15.76 o
  -2  10  10       47.80       41.39     14.19 o
  -1  10  10      117.09      130.84     17.72 o
   0  10  10       44.68       22.15     14.06 o
   1  10  10       37.02        4.74     23.04 o
 -10  11  10       19.05       13.64     14.07 o
  -9  11  10       13.88       27.67     16.88 o
  -8  11  10       11.15        2.01     15.55 o
  -7  11  10      103.68       99.85     18.31 o
  -6  11  10       46.22       55.24     18.82 o
  -5  11  10       20.03       15.90     13.64 o
  -4  11  10       41.44       56.07     13.66 o
  -3  11  10      106.58      133.02     18.06 o
  -2  11  10       32.57       32.27     13.91 o
  -1  11  10       36.47       15.47     16.93 o
  -8  12  10        5.40      -16.48     19.20 o
  -7  12  10       25.24        5.97     15.63 o
  -6  12  10       33.87       16.65     22.67 o
  -5  12  10      113.18      133.22     23.50 o
  -4  12  10       18.33       14.81     14.98 o
  -1   1  11      119.04      115.19      5.14 o
   0   1  11      490.07      555.40      8.29 o
   1   1  11      364.46      388.53      7.58 o
  -3   2  11      370.12      410.73      5.50 o
  -2   2  11      415.50      458.61      7.48 o
  -1   2  11      362.90      389.61     16.43 o
   0   2  11      174.60      169.31      3.52 o
   1   2  11      319.72      349.22      5.44 o
   2   2  11      745.69      712.40     13.68 o
  -5   3  11      226.75      220.46     12.97 o
  -4   3  11      243.39      237.96      4.46 o
  -3   3  11        2.49       -0.78      2.92 o
  -2   3  11      371.13      415.31      6.44 o
  -1   3  11      323.22      338.60      5.83 o
   0   3  11     1104.96     1040.58     11.65 o
   1   3  11      819.90      822.83     17.29 o
   2   3  11      486.83      501.71      9.36 o
   3   3  11       62.35       64.31      7.73 o
  -7   4  11      294.02      292.09      7.92 o
  -6   4  11       24.74       10.21     10.63 o
  -5   4  11      379.42      409.08      7.72 o
  -4   4  11      801.71      807.29     10.84 o
  -3   4  11      239.36      235.28      5.85 o
  -2   4  11      743.76      733.94     11.00 o
  -1   4  11      818.67      829.55     24.82 o
   0   4  11     1980.44     2036.39     24.42 o
   1   4  11      869.22      833.79     14.68 o
   2   4  11       46.82       42.44      4.61 o
   3   4  11       47.41       41.68      4.65 o
   4   4  11      116.44      143.03     20.34 o
  -9   5  11       49.01       56.40     10.38 o
  -8   5  11      190.52      208.05      9.56 o
  -7   5  11      103.75      105.27      6.66 o
  -6   5  11       27.28       26.97      3.18 o
  -5   5  11        3.52        4.07      5.09 o
  -4   5  11      383.83      402.50      8.95 o
  -3   5  11      224.54      216.00      6.76 o
  -2   5  11      490.20      494.38     10.23 o
  -1   5  11      868.30      803.03     13.38 o
   0   5  11     1824.30     1831.87     23.63 o
   1   5  11      273.81      269.85     15.41 o
   2   5  11      272.21      274.48     21.61 o
   3   5  11       52.19       43.10      7.04 o
   4   5  11      106.17      111.47     10.71 o
   5   5  11      168.05      191.56     26.39 o
 -11   6  11        8.39        9.91     12.00 o
 -10   6  11      265.46      279.85     17.85 o
  -9   6  11       20.41       35.63      8.75 o
  -8   6  11      159.23      146.41      9.26 o
  -7   6  11       45.43       43.18      3.81 o
  -6   6  11        7.52        3.96      4.53 o
  -5   6  11       27.63       25.95      4.02 o
  -4   6  11       22.92       16.81      5.67 o
  -3   6  11       59.36       62.19      5.57 o
  -2   6  11       46.52       46.75      5.54 o
  -1   6  11      272.20      249.29     14.70 o
   0   6  11      653.52      594.26     26.49 o
   1   6  11      158.43      159.36      9.52 o
   2   6  11       65.05       54.75     16.32 o
   3   6  11      189.44      216.83     12.32 o
   4   6  11      140.29      134.91     11.16 o
   5   6  11       76.34       71.05     20.80 o
   6   6  11       37.80        7.05     12.95 o
 -12   7  11       62.39       57.71     19.43 o
 -11   7  11       47.84       43.84     15.00 o
 -10   7  11        4.45       -8.34      8.34 o
  -9   7  11       61.76       67.26      9.99 o
  -8   7  11       16.41       29.29      7.72 o
  -7   7  11      433.89      438.87     21.92 o
  -6   7  11       43.94       46.82      4.70 o
  -5   7  11      106.83      104.35      7.67 o
  -4   7  11      296.64      294.52      9.57 o
  -3   7  11       45.59       53.73     12.76 o
  -2   7  11      271.07      263.55     12.41 o
  -1   7  11      162.50      174.91     14.44 o
   0   7  11       41.90       37.12      5.64 o
   1   7  11       19.24       14.48      8.65 o
   2   7  11      320.97      335.02     14.85 o
   3   7  11       54.25       88.42     28.02 o
   4   7  11      105.51       99.58     14.80 o
   5   7  11       58.38       48.11     22.83 o
 -12   8  11       11.40      -18.61     19.73 o
 -11   8  11       23.56       23.63     14.01 o
 -10   8  11      124.73      154.92     15.01 o
  -9   8  11      153.19      179.09     13.40 o
  -8   8  11       20.72       17.54      8.26 o
  -7   8  11       16.03       19.04      7.90 o
  -6   8  11      160.74      167.18      7.08 o
  -5   8  11      188.86      196.90     23.95 o
  -4   8  11      117.16      139.15     23.80 o
  -3   8  11       52.77       69.98      9.08 o
  -2   8  11       64.37       61.95      8.65 o
  -1   8  11       18.45       -2.19     21.77 o
   0   8  11      137.22      134.42      9.81 o
   1   8  11        6.84        8.94     17.29 o
   2   8  11       14.39       24.03      8.53 o
   3   8  11       12.84        4.69     15.37 o
   4   8  11       11.79       30.51     17.59 o
 -11   9  11       22.58       14.45     16.73 o
 -10   9  11       36.55       52.21     12.06 o
  -9   9  11       51.71       68.29     11.93 o
  -8   9  11      152.45      183.56     20.44 o
  -7   9  11       61.38       75.40     12.86 o
  -6   9  11       19.91       26.89     11.70 o
  -5   9  11       47.83       65.09      9.37 o
  -4   9  11      106.31       98.73     13.02 o
  -3   9  11      189.56      191.52     15.56 o
  -2   9  11      321.27      351.04     18.59 o
  -1   9  11        6.72       19.88     11.82 o
   0   9  11        6.09       -1.69     23.85 o
   1   9  11       61.77       73.00     17.50 o
   2   9  11       44.84       53.78     22.61 o
 -11  10  11       14.80        9.73     23.85 o
 -10  10  11      121.37      119.68     35.19 o
  -9  10  11       36.83       20.44     12.81 o
  -8  10  11      124.41       98.13     17.19 o
  -7  10  11        4.13        3.66     15.26 o
  -6  10  11      265.95      283.09     25.48 o
  -5  10  11      167.22      167.40     15.59 o
  -4  10  11      139.74      154.42     16.93 o
  -3  10  11       54.56       49.97     13.19 o
  -2  10  11       14.12       -1.91     15.61 o
  -1  10  11       61.27       58.05     14.59 o
   0  10  11       80.40       81.16     16.03 o
   1  10  11       10.34        5.12     17.19 o
 -10  11  11       13.92       -4.64     23.71 o
  -9  11  11       22.25       40.76     18.77 o
  -8  11  11       21.80       34.50     19.48 o
  -7  11  11       48.43       61.75     17.75 o
  -6  11  11        8.59       10.31     20.32 o
  -5  11  11       75.33       77.00     18.77 o
  -4  11  11      105.55       90.95     15.68 o
  -3  11  11       13.09        3.47     13.63 o
  -2  11  11       44.12       35.48     49.68 o
  -1  11  11       10.67       10.69     26.34 o
  -8  12  11       11.16       35.17     20.60 o
  -7  12  11       62.02       56.70     16.84 o
  -6  12  11       38.06       -5.01     21.34 o
  -5  12  11       58.27        6.82     18.49 o
  -4  12  11       12.04       -1.65     15.95 o
   0   0  12      107.59      121.25      5.71 o
  -1   1  12        0.69        0.48      2.19 o
   0   1  12       73.86       76.63      2.77 o
   1   1  12      109.78       99.06      2.70 o
  -3   2  12      251.08      243.53      4.53 o
  -2   2  12        7.38        5.64      2.16 o
  -1   2  12      102.62       99.56      6.00 o
   0   2  12      142.62      162.70     12.26 o
   1   2  12       34.40       31.21      2.54 o
   2   2  12      106.58      112.12      4.67 o
  -5   3  12      554.73      566.58     26.19 o
  -4   3  12      798.65      713.74     29.85 o
  -3   3  12       41.71       47.73      2.80 o
  -2   3  12      252.30      254.48      4.60 o
  -1   3  12       35.59       28.91      2.59 o
   0   3  12     1158.51     1200.85     14.78 o
   1   3  12      490.04      431.38     13.78 o
   2   3  12      655.07      642.47     11.56 o
   3   3  12      341.75      348.75     12.36 o
  -7   4  12        7.73        3.53      6.61 o
  -6   4  12      159.40      186.65      7.08 o
  -5   4  12       69.39       56.81      6.10 o
  -4   4  12      511.73      556.89     11.34 o
  -3   4  12      790.74      700.64     10.08 o
  -2   4  12      106.13      107.77      4.30 o
  -1   4  12      486.32      442.87     13.48 o
   0   4  12        6.55        4.58      2.16 o
   1   4  12       77.61       72.97      5.03 o
   2   4  12      112.34      119.31      5.68 o
   3   4  12      345.26      344.53     12.31 o
   4   4  12      101.52      113.44      9.43 o
  -9   5  12       83.87       70.69     11.22 o
  -8   5  12      130.88      128.06      8.63 o
  -7   5  12      853.23      821.31     14.85 o
  -6   5  12      254.87      269.23      6.65 o
  -5   5  12       80.33       70.26      3.86 o
  -4   5  12       68.60       54.72      3.50 o
  -3   5  12      555.16      558.72     16.58 o
  -2   5  12      650.37      632.95     18.51 o
  -1   5  12       78.16       74.10      4.04 o
   0   5  12      782.94      757.51     13.22 o
   1   5  12      146.22      132.12      6.68 o
   2   5  12      104.16      108.61      6.90 o
   3   5  12       38.90       30.49      7.24 o
   4   5  12      205.95      208.02     12.27 o
   5   5  12       43.69       56.80     11.63 o
 -11   6  12       40.89       39.89     19.88 o
 -10   6  12       36.71       37.41     11.80 o
  -9   6  12      186.16      198.00     11.56 o
  -8   6  12        2.76        5.63      6.27 o
  -7   6  12      674.81      678.11     14.09 o
  -6   6  12      142.32      128.01      6.46 o
  -5   6  12      256.82      268.02      7.14 o
  -4   6  12      165.45      184.18     15.15 o
  -3   6  12      338.41      318.57     10.05 o
  -2   6  12      114.34      126.18      6.36 o
  -1   6  12      142.85      108.81      5.74 o
   0   6  12        3.35        4.12      3.10 o
   1   6  12      177.47      184.00     15.15 o
   2   6  12      204.42      205.09      8.95 o
   3   6  12       27.97       26.98     10.53 o
   4   6  12       45.43       54.14     12.04 o
   5   6  12       15.17        2.03     13.43 o
   6   6  12       10.48       11.81     15.88 o
 -12   7  12        0.37        7.53     16.58 o
 -11   7  12       78.36       92.78     13.15 o
 -10   7  12       39.00       61.02     10.83 o
  -9   7  12       94.12       89.16     11.69 o
  -8   7  12      244.21      271.22     13.08 o
  -7   7  12       41.63       26.89      7.63 o
  -6   7  12      674.03      727.32     13.97 o
  -5   7  12      846.88      831.84     26.85 o
  -4   7  12        7.77       -3.37     12.66 o
  -3   7  12      348.23      369.03     16.68 o
  -2   7  12      104.35       95.97      7.47 o
  -1   7  12      179.81      180.24      8.63 o
   0   7  12        1.51        5.67      8.14 o
   1   7  12       22.59       15.23      6.58 o
   2   7  12        9.36        9.10      9.71 o
   3   7  12       20.83       22.34     11.75 o
   4   7  12       46.09       75.43     14.62 o
   5   7  12       14.61        3.08     17.04 o
 -11   8  12        0.47        9.01     13.35 o
 -10   8  12       28.09       47.65     20.80 o
  -9   8  12      140.96      154.10     14.38 o
  -8   8  12        0.49       -8.19      8.19 o
  -7   8  12      244.45      268.78     11.95 o
  -6   8  12        2.51        1.01      7.23 o
  -5   8  12      129.38      124.88     25.73 o
  -4   8  12      103.44      104.67      9.27 o
  -3   8  12       38.60       29.00     15.31 o
  -2   8  12      206.58      222.12     11.59 o
  -1   8  12       22.21       12.68      7.84 o
   0   8  12        5.63        3.72     13.30 o
   1   8  12       23.52        4.73     11.79 o
   2   8  12       30.93       26.40     10.09 o
   3   8  12        3.40       15.48     14.86 o
 -11   9  12       24.70       34.43     13.98 o
 -10   9  12       19.29        8.42     11.04 o
  -9   9  12      247.34      250.88     14.05 o
  -8   9  12      139.45      135.38     10.53 o
  -7   9  12       94.48       94.54     13.36 o
  -6   9  12      186.08      200.44     41.50 o
  -5   9  12       85.16       76.23     15.26 o
  -4   9  12      202.62      193.20     14.67 o
  -3   9  12       27.57       22.95     10.68 o
  -2   9  12        9.40       12.18     12.19 o
  -1   9  12       24.09       26.07     11.53 o
   0   9  12       25.05       36.51     15.80 o
   1   9  12       13.59        2.12     15.11 o
   2   9  12        2.38      -15.10     15.10 o
 -10  10  12        1.64        1.49     16.97 o
  -9  10  12       19.34       33.05     16.65 o
  -8  10  12       28.92       23.88     13.55 o
  -7  10  12       38.64       27.16     13.76 o
  -6  10  12       37.17       59.81     18.15 o
  -5  10  12       42.84       35.21     11.07 o
  -4  10  12       46.54       28.90     14.85 o
  -3  10  12       20.54       22.98     12.06 o
  -2  10  12       31.38       37.35     16.59 o
  -1  10  12       13.61        1.69     16.48 o
   0  10  12        2.70      -14.84     17.61 o
  -9  11  12       25.92       24.82     19.17 o
  -8  11  12        0.39       -4.21     19.69 o
  -7  11  12       77.76       38.26     20.92 o
  -6  11  12       40.99       49.25     42.56 o
  -5  11  12       15.56       12.52     15.45 o
  -4  11  12       45.08       31.52     14.86 o
  -3  11  12        3.22       12.26     14.10 o
  -2  11  12        2.36      -15.81     17.28 o
  -7  12  12        0.40      -17.53     17.53 o
  -6  12  12       10.62       21.53     16.69 o
  -5  12  12       14.46        2.97     15.13 o
  -1   1  13      204.50      186.68      4.60 o
   0   1  13     2001.39     1943.24     25.33 o
   1   1  13      102.36      102.81      2.77 o
  -3   2  13     2354.30     2357.70     25.10 o
  -2   2  13      600.75      597.61      9.92 o
  -1   2  13       98.75       88.47      2.98 o
   0   2  13      180.70      176.60      9.76 o
   1   2  13     1208.68     1144.68     16.22 o
   2   2  13      269.55      279.53      6.87 o
  -5   3  13     1184.76     1097.51     18.47 o
  -4   3  13      302.74      307.03      5.88 o
  -3   3  13      771.92      818.87     11.41 o
  -2   3  13     2362.71     2344.33     29.39 o
  -1   3  13     1220.35     1166.16     15.17 o
   0   3  13      675.13      646.04     10.28 o
   1   3  13      357.89      332.12      8.33 o
   2   3  13       48.60       55.69      8.75 o
   3   3  13      241.03      265.35     23.70 o
  -7   4  13       29.64       34.63      8.24 o
  -6   4  13       18.71       23.05      4.66 o
  -5   4  13      318.68      319.73      6.01 o
  -4   4  13     1134.69     1114.67     17.27 o
  -3   4  13      304.52      320.35      6.33 o
  -2   4  13      268.42      276.49      6.36 o
  -1   4  13      356.22      324.56      9.81 o
   0   4  13        5.47        2.03      2.16 o
   1   4  13      345.71      353.80      9.51 o
   2   4  13      160.69      155.23      6.52 o
   3   4  13       14.09       15.23      9.10 o
   4   4  13       40.42       49.45      6.35 o
  -9   5  13       68.10       75.32      9.99 o
  -8   5  13       31.62       38.60     15.31 o
  -7   5  13      237.54      240.18      8.65 o
  -6   5  13      523.84      529.80      9.16 o
  -5   5  13        0.08        1.53      2.88 o
  -4   5  13      323.47      304.29      6.75 o
  -3   5  13     1181.32     1097.66     35.95 o
  -2   5  13       49.14       51.71      9.10 o
  -1   5  13      345.23      348.30      9.56 o
   0   5  13      755.88      764.54     11.22 o
   1   5  13      115.45      123.93     11.34 o
   2   5  13      192.49      198.12     11.04 o
   3   5  13       62.23       62.90      8.10 o
   4   5  13        1.63       18.05     28.07 o
   5   5  13       27.44       19.35     12.20 o
 -11   6  13       39.18       28.36     13.26 o
 -10   6  13       15.12       38.20     14.39 o
  -9   6  13       29.16       25.05      7.95 o
  -8   6  13       21.08       20.59      8.11 o
  -7   6  13        0.50        1.02      8.09 o
  -6   6  13        1.93       -4.02      4.02 o
  -5   6  13      512.31      530.87     10.87 o
  -4   6  13       18.12       14.78      5.00 o
  -3   6  13      243.62      263.37      9.84 o
  -2   6  13      163.74      151.27      7.71 o
  -1   6  13      118.15      111.26     12.56 o
   0   6  13       22.04       27.59      6.56 o
   1   6  13      138.69      138.18      7.71 o
   2   6  13       14.36       21.18     17.75 o
   3   6  13       71.27       60.22      9.71 o
   4   6  13       16.33       27.03     10.10 o
   5   6  13        3.64        6.12     10.68 o
 -11   7  13        2.78      -13.23     13.23 o
 -10   7  13       21.48       20.87     11.24 o
  -9   7  13      133.50      162.51     13.63 o
  -8   7  13       33.13       33.71     10.07 o
  -7   7  13       27.01       36.10      9.05 o
  -6   7  13        0.52       -1.08      9.20 o
  -5   7  13      234.96      243.01     11.01 o
  -4   7  13       29.27       25.68      6.07 o
  -3   7  13       13.25       18.30      7.60 o
  -2   7  13      193.32      199.84     10.27 o
  -1   7  13      138.91      135.10     10.14 o
   0   7  13       42.55       68.69      8.19 o
   1   7  13       22.77       31.89      5.76 o
   2   7  13       65.64       79.36     10.71 o
   3   7  13        3.38      -10.60     10.60 o
   4   7  13       19.54       16.76     16.22 o
 -11   8  13       11.87       10.17     23.95 o
 -10   8  13       40.58       34.82     23.90 o
  -9   8  13       38.74       22.33     10.09 o
  -8   8  13       97.39       93.30      9.56 o
  -7   8  13       33.18       43.54      7.14 o
  -6   8  13       20.75       14.40      6.73 o
  -5   8  13       31.68       39.74     11.08 o
  -4   8  13       38.91       47.41     12.71 o
  -3   8  13       63.31       53.57     20.34 o
  -2   8  13       15.32       17.00      7.56 o
  -1   8  13       22.96       16.34      8.20 o
   0   8  13        4.06        1.51     23.95 o
   1   8  13      103.75      104.57     16.58 o
   2   8  13       24.67       12.25     13.13 o
   3   8  13        8.36       21.10     13.78 o
 -11   9  13        4.76        2.28     17.53 o
 -10   9  13       18.86       29.83     14.25 o
  -9   9  13        4.28       18.58      9.88 o
  -8   9  13       38.73       38.88     11.96 o
  -7   9  13      133.19      128.02     14.94 o
  -6   9  13       28.77       17.66     24.82 o
  -5   9  13       68.39       72.46     11.43 o
  -4   9  13        1.95       -1.18     10.74 o
  -3   9  13       71.35       52.11     14.19 o
  -2   9  13       65.47       58.86     12.30 o
  -1   9  13      103.83       97.63     14.04 o
   0   9  13       11.62       23.60     13.46 o
   1   9  13        1.72       -1.54     31.99 o
   2   9  13        4.77       29.19     25.07 o
 -10  10  13        1.63       -9.60     14.62 o
  -9  10  13       19.39       19.33     13.17 o
  -8  10  13       41.18       67.10     15.89 o
  -7  10  13       22.04       18.03     14.36 o
  -6  10  13       15.20       24.51     21.54 o
  -5  10  13       27.43       36.22     14.32 o
  -4  10  13       16.51       30.21     12.43 o
  -3  10  13        3.30       -7.81     13.63 o
  -2  10  13       24.17       21.10     15.68 o
  -1  10  13        1.86        6.81      9.15 o
   0  10  13       39.29       28.84     26.39 o
  -9  11  13        4.60        9.36     24.87 o
  -8  11  13       12.33       12.68     24.78 o
  -7  11  13        2.63       -6.30     29.34 o
  -6  11  13       39.00       31.75     28.63 o
  -5  11  13        3.79       11.02     21.02 o
  -4  11  13       19.12        2.95     14.44 o
  -3  11  13        8.11       25.02     14.04 o
  -2  11  13        4.69        7.92     12.42 o
  -1   1  14       21.50       15.85      2.84 o
   0   1  14       72.50       81.70      3.67 o
   1   1  14      196.29      214.81     12.56 o
  -3   2  14      443.17      432.34      7.98 o
  -2   2  14       88.85       92.46      3.49 o
  -1   2  14      196.97      207.37      4.87 o
   0   2  14      279.08      263.51      9.31 o
   1   2  14      181.60      182.81      4.28 o
   2   2  14      239.44      250.11     21.82 o
  -5   3  14      368.53      377.82      9.76 o
  -4   3  14       37.65       37.59      2.54 o
  -3   3  14        9.35        4.07      2.88 o
  -2   3  14      446.81      436.31      7.52 o
  -1   3  14      177.89      173.34      9.15 o
   0   3  14      665.25      633.25     12.87 o
   1   3  14      340.55      358.33      7.56 o
   2   3  14      635.22      646.04     13.02 o
   3   3  14      125.99      122.52     15.46 o
  -7   4  14       24.93       25.43      5.66 o
  -6   4  14       72.45       62.54      8.65 o
  -5   4  14      203.00      205.35      5.47 o
  -4   4  14      169.03      182.27     10.73 o
  -3   4  14       38.97       34.70      2.66 o
  -2   4  14      236.71      245.94      6.70 o
  -1   4  14      341.13      338.60      8.30 o
   0   4  14      225.28      221.40      4.34 o
   1   4  14      275.49      259.63     13.17 o
   2   4  14      129.43      135.06      6.69 o
   3   4  14      169.42      179.20     24.00 o
   4   4  14      162.31      160.88      9.41 o
  -9   5  14        6.43       14.21     10.17 o
  -8   5  14       33.69       22.22      5.43 o
  -7   5  14       56.53       46.03     11.29 o
  -6   5  14      160.35      149.66     10.42 o
  -5   5  14       51.59       42.45      4.24 o
  -4   5  14      202.06      205.60      7.27 o
  -3   5  14      371.04      358.70     12.23 o
  -2   5  14      628.13      630.36     28.99 o
  -1   5  14      281.45      253.82     18.61 o
   0   5  14        0.04       -0.20      1.69 o
   1   5  14       67.53       57.82      4.54 o
   2   5  14      106.93       97.79     14.49 o
   3   5  14       85.05       93.24     14.65 o
   4   5  14      100.55      103.89     16.68 o
   5   5  14       22.35       14.96     13.73 o
 -11   6  14        5.38        8.57     11.85 o
 -10   6  14       44.04       40.94     10.54 o
  -9   6  14        9.94       16.97     18.36 o
  -8   6  14       45.40       43.58     17.34 o
  -7   6  14      133.73      136.27      9.24 o
  -6   6  14       14.14        5.32      3.98 o
  -5   6  14      160.13      142.01      8.95 o
  -4   6  14       73.82       66.43      8.21 o
  -3   6  14      126.60      133.44      8.28 o
  -2   6  14      127.48      118.71      7.12 o
  -1   6  14       64.34       51.30      4.37 o
   0   6  14       66.35       64.52      7.19 o
   1   6  14      442.17      447.26     17.75 o
   2   6  14        8.54       12.66      5.99 o
   3   6  14       44.66       81.06     10.06 o
   4   6  14       19.67       23.62     11.24 o
   5   6  14       99.97      121.07     15.36 o
 -11   7  14       49.31       57.20     24.51 o
 -10   7  14       50.16       54.12     10.62 o
  -9   7  14       28.28       49.63     11.27 o
  -8   7  14       99.22      121.26     14.39 o
  -7   7  14      189.57      186.91      9.27 o
  -6   7  14      134.32      133.46      6.66 o
  -5   7  14       57.92       55.62      7.86 o
  -4   7  14       25.32       21.98     23.39 o
  -3   7  14      173.92      173.80     10.41 o
  -2   7  14      108.61       96.50      7.81 o
  -1   7  14      441.37      424.91     31.12 o
   0   7  14       91.36       99.12      9.76 o
   1   7  14       27.73       40.18      7.42 o
   2   7  14      218.19      239.38     14.73 o
   3   7  14        0.87       -7.75     10.53 o
   4   7  14       24.60        9.82     11.57 o
 -11   8  14       91.86       68.21     15.87 o
 -10   8  14       16.18       14.12     11.38 o
  -9   8  14        0.05       -5.02      9.38 o
  -8   8  14       21.13       20.63      9.66 o
  -7   8  14       99.87       89.17      7.89 o
  -6   8  14       45.27       50.30      9.53 o
  -5   8  14       35.70       33.52      9.90 o
  -4   8  14      162.29      157.10     11.21 o
  -3   8  14       86.34       92.99     28.99 o
  -2   8  14        9.02       10.17      8.54 o
  -1   8  14       27.34       31.92      8.40 o
   0   8  14      312.95      342.07     26.44 o
   1   8  14       43.24       26.87     15.02 o
   2   8  14       96.28      146.37     18.82 o
   3   8  14       17.72       15.78     14.11 o
 -11   9  14        0.62        9.56     14.53 o
 -10   9  14       11.79       15.05     16.59 o
  -9   9  14        6.63       28.54     17.34 o
  -8   9  14        0.05        2.06     14.93 o
  -7   9  14       28.77       27.58     28.53 o
  -6   9  14       10.01        2.47      9.02 o
  -5   9  14        6.20        3.33     10.60 o
  -4   9  14      100.26      148.20     25.38 o
  -3   9  14       44.72       60.10     14.35 o
  -2   9  14      221.82      262.80     21.14 o
  -1   9  14       42.48       35.75     15.36 o
   0   9  14       59.46       25.96     14.41 o
   1   9  14       47.19       57.64     15.04 o
   2   9  14       11.10        0.78     27.87 o
 -10  10  14        3.51       -9.95     14.90 o
  -9  10  14       11.55       24.41     13.96 o
  -8  10  14       16.47       21.16     16.90 o
  -7  10  14       50.79       51.68     18.94 o
  -6  10  14       43.01       52.16     19.26 o
  -5  10  14       22.28       40.57     13.96 o
  -4  10  14       20.06       25.94     13.66 o
  -3  10  14        0.75        7.34     10.68 o
  -2  10  14       96.51      112.88     18.55 o
  -1  10  14       47.24       59.68     19.80 o
   0  10  14        6.19        3.59     16.91 o
  -9  11  14        0.54       26.37     18.98 o
  -8  11  14       92.37       70.78     22.18 o
  -7  11  14       49.23       37.15     17.46 o
  -6  11  14        5.39       30.21     17.72 o
  -5  11  14      100.90       98.52     22.78 o
  -4  11  14       24.29       -5.30     22.08 o
  -3  11  14       18.09       17.01     16.10 o
  -2  11  14       11.67       -0.52     34.94 o
   0   0  15      200.01      217.98     22.93 o
  -1   1  15       48.33       47.00      3.24 o
   0   1  15       17.95       30.89      3.24 o
   1   1  15       71.55       75.26      3.52 o
  -3   2  15      284.33      295.20      6.45 o
  -2   2  15      104.63      109.59      4.01 o
  -1   2  15       71.50       75.88      4.98 o
   0   2  15      474.89      480.28      7.74 o
   1   2  15       42.17       42.11      4.48 o
   2   2  15      110.83      117.89      3.46 o
  -5   3  15      173.05      179.71      6.28 o
  -4   3  15      124.71      121.61      7.78 o
  -3   3  15       10.90       10.74      2.88 o
  -2   3  15      283.06      285.76     12.97 o
  -1   3  15       43.10       42.45      5.03 o
   0   3  15       29.55       33.37      3.66 o
   1   3  15      216.17      210.64      6.54 o
   2   3  15      154.42      161.69      6.69 o
   3   3  15      233.83      219.95      8.16 o
  -7   4  15       65.47       65.61      6.51 o
  -6   4  15      468.06      462.98     13.88 o
  -5   4  15      144.11      149.69      4.69 o
  -4   4  15      274.64      256.86      6.47 o
  -3   4  15      125.38      132.97      9.10 o
  -2   4  15      110.31      109.89      3.43 o
  -1   4  15      215.31      222.71      7.30 o
   0   4  15      772.69      762.17     11.78 o
   1   4  15      840.38      864.11     16.59 o
   2   4  15      247.81      225.39      9.46 o
   3   4  15       26.03       35.04      6.26 o
   4   4  15       20.12       24.34     14.85 o
  -9   5  15      184.05      250.40     14.35 o
  -8   5  15      121.38      129.97      9.84 o
  -7   5  15       73.86       65.53      7.21 o
  -6   5  15       57.85       53.18      3.44 o
  -5   5  15       33.81       32.61      4.63 o
  -4   5  15      140.63      147.33      5.27 o
  -3   5  15      168.72      156.98      8.70 o
  -2   5  15      153.16      135.54      9.20 o
  -1   5  15      840.02      870.14     29.09 o
   0   5  15        8.88        8.15      5.54 o
   1   5  15      409.12      395.21     10.27 o
   2   5  15      237.79      247.09     12.82 o
   3   5  15       26.37       19.44     19.88 o
   4   5  15       72.65       92.69     13.17 o
   5   5  15       12.58       19.06     11.86 o
 -11   6  15       46.22       42.69     13.41 o
 -10   6  15       32.63       24.03     11.72 o
  -9   6  15       61.88       64.58      9.97 o
  -8   6  15      140.85      151.47     19.83 o
  -7   6  15       28.84       19.94      6.44 o
  -6   6  15      588.27      596.01     13.98 o
  -5   6  15       56.47       59.46      3.51 o
  -4   6  15      465.43      493.10     13.48 o
  -3   6  15      234.16      243.45     21.16 o
  -2   6  15      251.37      241.04      9.04 o
  -1   6  15      408.46      363.70     20.24 o
   0   6  15      127.85      122.55      9.50 o
   1   6  15       76.43       78.96      6.81 o
   2   6  15      133.89      134.03     35.60 o
   3   6  15       81.77      102.32     30.97 o
   4   6  15       64.74       61.19     12.75 o
   5   6  15       65.09       66.51     15.93 o
 -11   7  15       15.61       -0.55     11.19 o
 -10   7  15       31.37       22.36     11.53 o
  -9   7  15       37.67       21.14     10.20 o
  -8   7  15      248.04      245.10     13.43 o
  -7   7  15      107.94      106.96      8.44 o
  -6   7  15       29.42       26.07      7.98 o
  -5   7  15       73.94       62.22      7.93 o
  -4   7  15       64.74       67.08      8.28 o
  -3   7  15       24.48       28.48      8.65 o
  -2   7  15      240.15      257.37     21.87 o
  -1   7  15       75.83       80.89     19.78 o
   0   7  15       59.01       51.42     10.39 o
   1   7  15      131.90      130.55     11.21 o
   2   7  15       75.31       81.34     29.50 o
   3   7  15       22.60       25.08     24.82 o
   4   7  15       56.63       51.49     12.07 o
 -11   8  15       22.21       24.99     24.87 o
 -10   8  15       79.04       72.67     12.25 o
  -9   8  15       27.27       35.54     10.12 o
  -8   8  15       13.13       39.74     16.83 o
  -7   8  15      248.22      245.47     35.50 o
  -6   8  15      139.93      129.74     11.88 o
  -5   8  15      121.55      100.04     10.60 o
  -4   8  15       19.64       25.37      9.37 o
  -3   8  15       26.90       26.16     11.29 o
  -2   8  15      134.75      140.80     21.77 o
  -1   8  15      131.49      122.49     29.50 o
   0   8  15        3.11      -11.39     11.39 o
   1   8  15        7.90       23.42     15.60 o
   2   8  15       35.75       10.47     19.83 o
   3   8  15       62.30       27.55     12.17 o
 -10   9  15       32.59       56.97     17.86 o
  -9   9  15       30.62       42.60     16.43 o
  -8   9  15       27.69       33.76     39.77 o
  -7   9  15       38.10       36.19     13.81 o
  -6   9  15       60.22       69.06     25.88 o
  -5   9  15      181.92      206.82     19.12 o
  -4   9  15       72.98       97.35     17.65 o
  -3   9  15       81.65       90.76     19.32 o
  -2   9  15       74.63       75.76     13.19 o
  -1   9  15        7.83       13.79     12.53 o
   0   9  15      107.47       98.36     16.14 o
   1   9  15       50.74       29.82     24.46 o
 -10  10  15        5.57       -1.32      9.17 o
  -9  10  15       31.78        8.38     17.06 o
  -8  10  15       78.73       71.94     24.00 o
  -7  10  15       31.09       37.43     21.92 o
  -6  10  15       32.84       40.30     37.17 o
  -5  10  15       12.53       17.15     16.90 o
  -4  10  15       63.92       73.73     47.29 o
  -3  10  15       22.37       15.55     13.57 o
  -2  10  15       34.00       13.86     14.65 o
  -1  10  15       49.92       51.26     18.91 o
   0  10  15       23.07       15.43     16.32 o
  -8  11  15       22.08       21.14     18.26 o
  -7  11  15       15.22       11.78     21.82 o
  -6  11  15       45.89       35.10     19.39 o
  -5  11  15       64.36       88.46     53.80 o
  -4  11  15       56.63       59.55     18.90 o
  -3  11  15       61.58        2.11     23.85 o
  -1   1  16        1.86       -2.16      2.62 o
   0   1  16      102.23       80.82      7.93 o
   1   1  16       42.25       41.52      3.51 o
  -3   2  16      227.81      202.92      5.87 o
  -2   2  16      312.58      279.75      6.65 o
  -1   2  16       42.60       33.80      3.10 o
   0   2  16        2.36       -0.99      2.91 o
   1   2  16      369.09      353.90      7.16 o
   2   2  16      649.47      643.07     13.68 o
  -5   3  16        8.11       10.72     12.15 o
  -4   3  16      317.89      336.21      7.33 o
  -3   3  16        0.55        2.91      3.78 o
  -2   3  16      224.30      208.11      5.77 o
  -1   3  16      363.03      343.91      7.52 o
   0   3  16      122.25      126.64      6.15 o
   1   3  16      246.98      253.03     10.17 o
   2   3  16       75.90       71.48      4.54 o
   3   3  16      119.06      109.82      6.66 o
  -7   4  16      122.89      127.89     16.43 o
  -6   4  16      194.22      182.76      7.12 o
  -5   4  16      360.50      372.41      9.87 o
  -4   4  16      243.70      255.09      6.59 o
  -3   4  16      317.36      342.67     13.68 o
  -2   4  16      647.66      646.64     23.55 o
  -1   4  16      245.40      226.71      4.77 o
   0   4  16       93.81       92.46      3.49 o
   1   4  16      129.15      125.14      8.34 o
   2   4  16      224.66      233.23      8.09 o
   3   4  16      115.72      114.12      8.73 o
   4   4  16       40.40       37.67      7.58 o
  -9   5  16       12.75        7.55      8.98 o
  -8   5  16      295.34      335.12     10.80 o
  -7   5  16       36.33       43.91      6.05 o
  -6   5  16      416.58      434.46     11.63 o
  -5   5  16       22.39       21.55      4.63 o
  -4   5  16      357.91      365.81     11.49 o
  -3   5  16        9.46       11.63      5.54 o
  -2   5  16       74.54       68.96      6.56 o
  -1   5  16      129.27      134.77      5.67 o
   0   5  16      223.08      195.99     10.30 o
   1   5  16      169.91      156.01     12.20 o
   2   5  16       42.96       51.80      7.44 o
   3   5  16      210.55      217.36     13.37 o
   4   5  16       75.46       57.96      8.69 o
   5   5  16       15.73       13.80     12.92 o
 -11   6  16        7.11       -5.45     15.91 o
 -10   6  16       34.54       43.79     13.70 o
  -9   6  16       63.53       65.08     11.33 o
  -8   6  16      143.74      138.63     19.22 o
  -7   6  16      307.55      321.96     12.20 o
  -6   6  16      261.21      277.60     25.78 o
  -5   6  16      418.62      468.28     13.66 o
  -4   6  16      194.04      190.25      9.51 o
  -3   6  16      120.56      120.44      8.66 o
  -2   6  16      226.54      225.59      9.65 o
  -1   6  16      170.38      138.86      5.87 o
   0   6  16       59.26       64.72      8.67 o
   1   6  16       82.70       94.81     29.29 o
   2   6  16        7.80        7.35      9.71 o
   3   6  16       92.57       81.07     16.78 o
   4   6  16      112.58       85.24     13.84 o
   5   6  16       10.60       11.13     12.45 o
 -11   7  16      132.05      148.87     17.15 o
 -10   7  16       66.39       81.80     15.21 o
  -9   7  16       97.13      108.26     11.48 o
  -8   7  16       78.77       72.11     10.01 o
  -7   7  16      311.73      361.96     19.73 o
  -6   7  16      307.35      325.13     14.56 o
  -5   7  16       36.70       38.65      7.89 o
  -4   7  16      121.13      134.69     12.26 o
  -3   7  16      116.61      130.34      8.70 o
  -2   7  16       43.93       52.64      8.80 o
  -1   7  16       85.88       70.43      8.84 o
   0   7  16        3.41        3.87      8.56 o
   1   7  16       13.44        2.08      8.35 o
   2   7  16       20.21       40.39     14.30 o
   3   7  16        8.98       11.64     13.26 o
   4   7  16        1.10        6.08      9.15 o
 -11   8  16       50.48       41.07     26.39 o
 -10   8  16       10.94       12.33     12.66 o
  -9   8  16        9.57        7.04      9.86 o
  -8   8  16      164.43      187.88     18.15 o
  -7   8  16       77.66       72.02     13.68 o
  -6   8  16      143.05      145.40     12.95 o
  -5   8  16      293.43      300.00     16.66 o
  -4   8  16       40.91       47.31     11.92 o
  -3   8  16      211.76      202.34     12.50 o
  -2   8  16        8.28        2.00     19.32 o
  -1   8  16       13.59        5.79     10.83 o
   0   8  16      113.50      107.10     15.92 o
   1   8  16       83.04       75.24     15.10 o
   2   8  16        0.79      -12.96     21.77 o
   3   8  16        1.67        5.05     17.37 o
 -10   9  16       57.21       44.54     16.82 o
  -9   9  16       27.23       36.35     17.44 o
  -8   9  16        9.77        2.50     12.49 o
  -7   9  16       97.61       87.17     24.00 o
  -6   9  16       63.74       61.84     19.68 o
  -5   9  16       11.88       11.67     15.57 o
  -4   9  16       74.81       23.89     15.98 o
  -3   9  16       93.57       87.78     15.76 o
  -2   9  16       20.48        6.10     11.09 o
  -1   9  16       83.52      111.31     15.59 o
   0   9  16        0.00        9.10     15.75 o
   1   9  16        8.14        3.35     14.71 o
  -9  10  16       58.08       87.85     70.64 o
  -8  10  16       10.54        4.12     21.62 o
  -7  10  16       67.13       61.81     15.68 o
  -6  10  16       33.71       16.89     18.92 o
  -5  10  16       16.19       10.64     14.68 o
  -4  10  16      113.20      124.56     17.95 o
  -3  10  16        8.42       17.46     16.31 o
  -2  10  16        0.79      -16.64     16.64 o
  -1  10  16        8.01      -12.92     12.92 o
  -8  11  16       50.31       78.01     25.33 o
  -7  11  16      134.10       62.86     21.86 o
  -6  11  16        6.93      -11.53     27.36 o
  -5  11  16       10.47       14.86     31.66 o
  -4  11  16        1.22       15.07     18.71 o
  -3  11  16        1.55       44.90     21.62 o
  -1   1  17     1649.43     1567.63     22.68 o
   0   1  17        0.04       -1.91      3.20 o
   1   1  17      380.81      371.27      9.87 o
  -3   2  17      442.64      429.98      7.94 o
  -2   2  17     1106.82     1046.44     25.94 o
  -1   2  17      384.57      375.74     15.56 o
   0   2  17     1716.42     1758.72     21.76 o
   1   2  17      123.30      124.54      4.93 o
   2   2  17     1140.38     1116.62     14.83 o
  -5   3  17      233.04      246.65      7.98 o
  -4   3  17       26.91       24.18      3.92 o
  -3   3  17     1285.87     1297.47     23.04 o
  -2   3  17      441.50      432.38     19.32 o
  -1   3  17      118.30      107.12      5.14 o
   0   3  17        6.92        4.08      2.91 o
   1   3  17      177.53      164.96      4.93 o
   2   3  17       73.11       80.36      5.76 o
   3   3  17       26.04       22.71     10.68 o
  -7   4  17        5.02       14.79      7.44 o
  -6   4  17      140.71      157.71     21.56 o
  -5   4  17      294.59      301.00      6.66 o
  -4   4  17       11.39        3.13      8.19 o
  -3   4  17       27.50       37.57      4.68 o
  -2   4  17     1143.93     1154.52     18.77 o
  -1   4  17      177.85      168.46      4.76 o
   0   4  17      532.51      570.68      9.11 o
   1   4  17       18.38       17.59     13.27 o
   2   4  17      126.69      141.20     12.87 o
   3   4  17       30.17       31.89      6.99 o
   4   4  17       99.25      113.61      9.27 o
  -9   5  17       17.12       22.22     10.76 o
  -8   5  17       64.56       76.07     15.36 o
  -7   5  17      136.06      156.45      9.19 o
  -6   5  17       39.41       43.97      6.91 o
  -5   5  17      148.60      147.30      6.20 o
  -4   5  17      291.23      309.38     10.14 o
  -3   5  17      234.05      218.49      9.04 o
  -2   5  17       77.16       78.39      7.58 o
  -1   5  17       18.58       13.57      4.31 o
   0   5  17        1.46       10.34      6.35 o
   1   5  17      294.20      316.96     25.48 o
   2   5  17      206.87      202.84      9.35 o
   3   5  17       14.70       14.17      8.41 o
   4   5  17       18.70       39.64     11.59 o
   5   5  17       25.20       61.35     13.94 o
 -11   6  17       22.49       -2.52     12.91 o
 -10   6  17       75.34       81.74     16.58 o
  -9   6  17        4.26       -8.98      9.00 o
  -8   6  17      230.30      230.58     12.26 o
  -7   6  17        8.40       10.91      6.55 o
  -6   6  17       81.77       86.94      7.49 o
  -5   6  17       38.09       28.96      6.99 o
  -4   6  17      138.54      136.66      8.93 o
  -3   6  17       25.74       20.97      7.45 o
  -2   6  17      127.75      121.60      7.75 o
  -1   6  17      300.64      302.40     12.00 o
   0   6  17      394.35      364.09     12.83 o
   1   6  17       41.96       32.86     16.22 o
   2   6  17       42.68       49.15      7.60 o
   3   6  17        2.08        3.62     10.17 o
   4   6  17        0.91       -9.29     10.67 o
   5   6  17        6.21        5.47     11.19 o
 -11   7  17        0.05       -3.53     15.76 o
 -10   7  17       34.80       20.59     12.11 o
  -9   7  17       20.90       26.13     10.60 o
  -8   7  17        8.30       13.08     11.65 o
  -7   7  17       28.34       15.22      6.94 o
  -6   7  17        8.34        4.10      9.39 o
  -5   7  17      132.01      141.95     12.53 o
  -4   7  17        5.20       -2.51      7.23 o
  -3   7  17       29.03       31.83      9.00 o
  -2   7  17      209.39      205.29     14.80 o
  -1   7  17       43.39       39.14      8.82 o
   0   7  17      130.34      139.52     11.80 o
   1   7  17       35.81       36.19     10.23 o
   2   7  17        4.45       17.33     13.10 o
   3   7  17       96.87       86.16     16.07 o
   4   7  17       36.66       27.15     13.78 o
 -10   8  17        5.53       10.00     17.19 o
  -9   8  17        1.44        3.17     25.94 o
  -8   8  17       10.18       21.28     12.23 o
  -7   8  17        8.15        0.67      9.11 o
  -6   8  17      226.93      240.85     15.70 o
  -5   8  17       64.92       81.22     20.07 o
  -4   8  17       99.43       93.84     12.39 o
  -3   8  17       15.70        6.50      9.00 o
  -2   8  17       42.80       45.76      9.51 o
  -1   8  17       35.57       46.53     13.50 o
   0   8  17       13.83       33.82     28.02 o
   1   8  17        6.72       -3.34     16.27 o
   2   8  17       18.91        8.17     25.88 o
 -10   9  17       17.13       19.84     13.73 o
  -9   9  17       11.15       -3.96     14.22 o
  -8   9  17        1.20        1.06     22.78 o
  -7   9  17       20.99       30.48     15.68 o
  -6   9  17        4.63       10.68     17.77 o
  -5   9  17       18.09       25.42     14.19 o
  -4   9  17       18.75       24.06     15.31 o
  -3   9  17        2.02        1.05     10.70 o
  -2   9  17        4.51       -3.53     15.89 o
  -1   9  17        6.97        0.00     12.15 o
   0   9  17       54.41       40.99     17.82 o
   1   9  17        2.36       -3.27     15.41 o
  -9  10  17       17.10        6.67     32.95 o
  -8  10  17        5.41       -5.48     15.58 o
  -7  10  17       35.53       31.26     18.46 o
  -6  10  17       75.37       69.26     17.26 o
  -5  10  17       25.94       47.02     15.33 o
  -4  10  17        1.02       52.09     21.67 o
  -3  10  17       95.98       94.93     27.66 o
  -2  10  17       18.27      -12.57     12.57 o
  -1  10  17        2.32        9.52     20.29 o
  -7  11  17        0.09       -6.00     16.17 o
  -6  11  17       22.94       34.48     25.43 o
  -5  11  17        6.15       10.47     15.98 o
  -4  11  17       36.64       51.20     20.01 o
   0   0  18      433.96      423.06     11.28 o
  -1   1  18       27.25       34.13      4.10 o
   0   1  18      188.85      197.20      5.96 o
   1   1  18       67.46       62.01      6.76 o
  -3   2  18       43.23       38.65      3.92 o
  -2   2  18      161.31      159.75     18.10 o
  -1   2  18       68.83       66.94      4.89 o
   0   2  18      167.06      176.77      5.47 o
   1   2  18       84.99       95.79      9.00 o
   2   2  18       87.39       87.98      3.76 o
  -5   3  18       24.27       26.34      5.67 o
  -4   3  18       35.80       35.80      8.14 o
  -3   3  18        0.05       -4.58      6.61 o
  -2   3  18       41.86       25.08      6.61 o
  -1   3  18       81.94       79.46      4.94 o
   0   3  18      260.76      261.40      6.65 o
   1   3  18       56.81       58.15      5.49 o
   2   3  18      403.72      386.14     14.24 o
   3   3  18       21.39       16.86      6.10 o
  -7   4  18      158.33      163.77      9.64 o
  -6   4  18      156.58      143.04      7.97 o
  -5   4  18      159.60      151.12      5.54 o
  -4   4  18       28.01       30.37      7.12 o
  -3   4  18       36.24       33.41      5.09 o
  -2   4  18       89.65       79.15      4.52 o
  -1   4  18       55.43       54.43     10.78 o
   0   4  18       66.02       67.99      4.03 o
   1   4  18       31.81       28.44      4.87 o
   2   4  18      383.64      389.82     27.87 o
   3   4  18       31.27       25.64     16.22 o
   4   4  18      118.93      121.95      8.49 o
  -9   5  18        9.35        2.41      7.56 o
  -8   5  18       37.89       36.23     19.78 o
  -7   5  18       11.21       14.08      7.34 o
  -6   5  18       45.04       35.06      6.66 o
  -5   5  18        0.48        3.77      5.25 o
  -4   5  18      160.72      158.94     14.49 o
  -3   5  18       24.44       36.43      9.66 o
  -2   5  18      402.56      383.30     12.01 o
  -1   5  18       31.40       24.55      7.12 o
   0   5  18      405.41      391.93     13.55 o
   1   5  18       42.33       36.47     10.68 o
   2   5  18      167.74      199.20     17.09 o
   3   5  18       62.19       64.34      8.79 o
   4   5  18        6.37       -7.92     10.63 o
   5   5  18       29.21       15.26     11.92 o
 -10   6  18       50.34       56.14     13.78 o
  -9   6  18       45.01       58.36     14.09 o
  -8   6  18        2.36       -8.50      8.50 o
  -7   6  18      154.16      152.14      9.39 o
  -6   6  18       40.89       44.38      7.37 o
  -5   6  18       45.16       39.87      9.11 o
  -4   6  18      157.38      156.05      9.72 o
  -3   6  18       21.04       18.42      7.27 o
  -2   6  18      381.95      405.69     19.07 o
  -1   6  18       43.41       22.31      8.15 o
   0   6  18      590.27      582.95     17.66 o
   1   6  18       10.56        2.98     10.26 o
   2   6  18       20.08       21.60     10.78 o
   3   6  18       54.51       64.32      9.43 o
   4   6  18       13.36        4.78     14.16 o
 -10   7  18       19.32       23.13     11.67 o
  -9   7  18        2.78       18.64     12.64 o
  -8   7  18       57.46       62.89     10.62 o
  -7   7  18       46.92       44.72     12.71 o
  -6   7  18      152.69      177.14     12.45 o
  -5   7  18       11.25        8.27      8.57 o
  -4   7  18      156.91      160.18      9.99 o
  -3   7  18       31.00       33.26     15.76 o
  -2   7  18      169.07      182.67     14.49 o
  -1   7  18       11.32       -7.89      7.89 o
   0   7  18       28.66       35.27      9.84 o
   1   7  18      356.41      385.71     16.18 o
   2   7  18        8.64       -4.95     12.48 o
   3   7  18       18.19        6.96     14.29 o
 -10   8  18       30.11       18.87     15.74 o
  -9   8  18        1.06        3.11     16.12 o
  -8   8  18       23.00       41.89     16.32 o
  -7   8  18       56.95       44.31     15.12 o
  -6   8  18        2.06        0.77     11.45 o
  -5   8  18       38.15       26.70     13.34 o
  -4   8  18      118.63      127.19     17.74 o
  -3   8  18       63.21       75.06     11.97 o
  -2   8  18       20.27       32.37     11.09 o
  -1   8  18      357.67      362.88     21.05 o
   0   8  18        7.80        0.86     13.29 o
   1   8  18       45.43       23.69     15.38 o
   2   8  18       45.83       26.83     17.14 o
  -9   9  18       15.96       24.28     23.04 o
  -8   9  18        0.99        4.31     31.48 o
  -7   9  18        2.64       -2.92     19.27 o
  -6   9  18       44.83       37.65     17.95 o
  -5   9  18       10.11        3.29     31.48 o
  -4   9  18        6.77        9.61     17.75 o
  -3   9  18       54.64       75.70     17.22 o
  -2   9  18        8.19       36.08     17.17 o
  -1   9  18       46.19       70.14     32.65 o
   0   9  18       79.09       88.98     38.70 o
  -8  10  18       29.74       40.73     22.43 o
  -7  10  18       18.78        6.21     19.32 o
  -6  10  18       49.85       40.09     40.02 o
  -5  10  18       29.09       59.47     20.09 o
  -4  10  18       13.47       -2.05     21.31 o
  -3  10  18       18.22        3.77     18.13 o
  -2  10  18       45.49       42.66     25.58 o
  -1   1  19       30.72       36.02      4.31 o
   0   1  19      160.81      184.75      6.86 o
   1   1  19      193.84      188.22      6.51 o
  -3   2  19      125.36      133.06      7.68 o
  -2   2  19      109.11      121.66     11.09 o
  -1   2  19      193.28      195.32     11.70 o
   0   2  19       12.96       11.19      3.40 o
   1   2  19      127.19      118.64      4.89 o
   2   2  19       62.52       63.42      3.92 o
  -5   3  19      135.61      142.09      7.58 o
  -4   3  19       65.33       56.66      7.68 o
  -3   3  19        3.55        4.58      6.61 o
  -2   3  19      126.65      124.43      6.01 o
  -1   3  19      126.80      134.05     14.59 o
   0   3  19        2.81        4.03      4.48 o
   1   3  19      174.57      176.44      5.28 o
   2   3  19       71.01       80.85      9.10 o
   3   3  19      145.70      163.99     24.36 o
  -7   4  19      137.30      156.24     21.61 o
  -6   4  19       63.00       64.19      7.17 o
  -5   4  19      105.47      112.62      7.47 o
  -4   4  19        1.50        5.36      4.55 o
  -3   4  19       63.59       56.75      9.66 o
  -2   4  19       61.13       68.71      4.69 o
  -1   4  19      177.39      179.69      5.59 o
   0   4  19        2.69        6.00      3.15 o
   1   4  19       41.81       38.65      6.44 o
   2   4  19        6.15        1.62      5.85 o
   3   4  19       30.07       40.96     10.26 o
   4   4  19       42.21       61.45     10.08 o
  -9   5  19       16.07       12.58     11.14 o
  -8   5  19        6.57       12.79      8.27 o
  -7   5  19       92.61       83.70     12.66 o
  -6   5  19       32.32       36.85      7.46 o
  -5   5  19      156.74      149.34     11.39 o
  -4   5  19      106.87      105.08      4.71 o
  -3   5  19      132.67      113.16      8.57 o
  -2   5  19       71.23       71.24      7.43 o
  -1   5  19       40.95       40.80      8.03 o
   0   5  19      337.63      329.60     14.90 o
   1   5  19      279.40      278.78     10.29 o
   2   5  19       60.73       68.80     10.02 o
   3   5  19       63.60       69.50      9.24 o
   4   5  19        3.54       -1.72     18.87 o
   5   5  19       79.00       73.36     12.78 o
 -10   6  19       28.45       28.84     11.95 o
  -9   6  19       55.41       32.87     11.29 o
  -8   6  19        5.20       17.13      9.91 o
  -7   6  19      305.70      302.52     11.93 o
  -6   6  19        1.79        7.77     16.78 o
  -5   6  19       32.12       34.80      8.62 o
  -4   6  19       61.44       58.38     14.24 o
  -3   6  19      146.19      142.34      9.64 o
  -2   6  19        5.29        0.39      9.60 o
  -1   6  19      279.98      272.84     12.57 o
   0   6  19        0.35        3.25      8.03 o
   1   6  19      126.86      122.57     11.97 o
   2   6  19        9.79       26.63     33.67 o
   3   6  19       52.00       34.68     14.01 o
   4   6  19       12.14       12.94     22.38 o
 -10   7  19       12.83        9.48     12.90 o
  -9   7  19       57.55       64.06     20.95 o
  -8   7  19      118.95      119.92     11.26 o
  -7   7  19       47.45       43.11     10.26 o
  -6   7  19      304.53      340.40     15.82 o
  -5   7  19       90.37       89.41     10.78 o
  -4   7  19      136.71      118.01     12.66 o
  -3   7  19       30.64       41.94     10.83 o
  -2   7  19       62.06       72.70      8.56 o
  -1   7  19      126.64      116.43     20.19 o
   0   7  19       84.02       86.67     10.40 o
   1   7  19       55.26       46.52     12.80 o
   2   7  19       22.66       10.92     11.77 o
   3   7  19       61.35       68.16     16.25 o
 -10   8  19        4.59        8.80     14.98 o
  -9   8  19       31.94       20.34     24.82 o
  -8   8  19      122.11      136.87     17.10 o
  -7   8  19      119.06      111.94     16.88 o
  -6   8  19        5.05       11.16     21.77 o
  -5   8  19        6.62        4.34     15.84 o
  -4   8  19       43.21       57.32     13.19 o
  -3   8  19       64.79       72.43     11.19 o
  -2   8  19        8.79       16.56     11.67 o
  -1   8  19       55.20       61.65     16.13 o
   0   8  19        1.74        4.76     13.16 o
   1   8  19       17.00       23.01     17.11 o
   2   8  19       33.38       39.46     15.70 o
  -9   9  19       13.29       -6.92     14.19 o
  -8   9  19       32.10       42.42     18.87 o
  -7   9  19       57.18       48.72     40.33 o
  -6   9  19       55.88       98.46     29.19 o
  -5   9  19       16.23        7.46     13.65 o
  -4   9  19        3.75        4.91     12.21 o
  -3   9  19       50.69       47.25     19.41 o
  -2   9  19       22.80       27.16     21.92 o
  -1   9  19       15.96       20.36     16.31 o
   0   9  19       30.93       38.60     17.40 o
  -8  10  19        4.79      -20.44     20.44 o
  -7  10  19       12.79       15.42     26.55 o
  -6  10  19       28.61       17.82     30.41 o
  -5  10  19       79.05       83.57     18.86 o
  -4  10  19       11.22       -1.14     17.81 o
  -3  10  19       60.42       86.20     21.00 o
  -2  10  19       32.62        9.88     18.76 o
  -1   1  20      407.13      406.95     13.58 o
   0   1  20      102.58       96.42      8.03 o
   1   1  20       54.04       58.80      4.97 o
  -3   2  20       97.99       91.55     10.58 o
  -2   2  20        0.84       -2.73      4.19 o
  -1   2  20       53.29       51.37      4.80 o
   0   2  20      652.38      612.40     11.95 o
   1   2  20      270.50      282.75      9.05 o
   2   2  20        6.66        5.09      3.39 o
  -5   3  20      334.39      318.28     10.19 o
  -4   3  20      207.01      208.27     20.24 o
  -3   3  20       75.48       63.43      4.88 o
  -2   3  20       96.29       78.56      5.14 o
  -1   3  20      272.67      264.19      9.92 o
   0   3  20       10.62        7.67      3.91 o
   1   3  20       30.32       29.21      4.35 o
   2   3  20      264.47      242.26      9.32 o
   3   3  20      262.17      313.24     33.77 o
  -7   4  20      209.30      194.79     21.41 o
  -6   4  20       44.95       54.17      8.33 o
  -5   4  20       35.77       34.64      6.51 o
  -4   4  20       25.56       15.98      9.20 o
  -3   4  20      206.84      210.35      7.16 o
  -2   4  20        6.02        5.09      6.35 o
  -1   4  20       30.34       31.51      6.56 o
   0   4  20       23.48       19.90      7.57 o
   1   4  20       58.62       71.11     10.27 o
   2   4  20       66.14       63.91     20.85 o
   3   4  20       49.27       44.66      8.34 o
   4   4  20       22.90       11.44     18.21 o
  -9   5  20       54.70       54.51     12.77 o
  -8   5  20       59.25       59.18      9.69 o
  -7   5  20      155.75      148.39      9.86 o
  -6   5  20      181.59      178.19     12.51 o
  -5   5  20        5.16        4.44      6.39 o
  -4   5  20       36.08       35.06      5.47 o
  -3   5  20      334.21      272.01     10.35 o
  -2   5  20      262.88      260.14     12.10 o
  -1   5  20       59.46       58.99      8.24 o
   0   5  20       11.33        9.83      9.96 o
   1   5  20       22.02       20.38      8.59 o
   2   5  20       24.81       18.90      7.11 o
   3   5  20       13.83       18.94      8.18 o
   4   5  20       14.55        0.30      9.41 o
   5   5  20       42.88       34.54     12.14 o
 -10   6  20       26.20       24.99     13.22 o
  -9   6  20        8.20        5.81     11.23 o
  -8   6  20       21.04       16.21     16.83 o
  -7   6  20       38.64       35.47     13.68 o
  -6   6  20      190.65      200.77      9.19 o
  -5   6  20      182.09      185.10     20.29 o
  -4   6  20       44.19       37.55     19.43 o
  -3   6  20      264.30      308.84     35.44 o
  -2   6  20       67.11       67.42      9.43 o
  -1   6  20       21.39       23.34      8.47 o
   0   6  20       16.30       -8.70      8.70 o
   1   6  20        1.81       -1.69     12.10 o
   2   6  20       10.08       24.13      9.48 o
   3   6  20       44.38       76.42     18.32 o
   4   6  20        3.14      -10.68     10.68 o
 -10   7  20       40.48       18.16      8.77 o
  -9   7  20        4.22        7.83     14.76 o
  -8   7  20       40.66       47.31     14.03 o
  -7   7  20      129.01      143.60     14.24 o
  -6   7  20       38.87       21.24     10.99 o
  -5   7  20      155.04      149.90     16.48 o
  -4   7  20      210.60      199.05     39.67 o
  -3   7  20       50.13       65.60     12.14 o
  -2   7  20       25.38       21.61      9.62 o
  -1   7  20        2.04       26.45     10.07 o
   0   7  20       28.49       22.16     11.61 o
   1   7  20       66.08       87.26     16.47 o
   2   7  20       13.45       -6.36     14.05 o
   3   7  20        9.30        6.08     11.37 o
  -9   8  20       73.79       31.42     21.92 o
  -8   8  20        1.87       26.22     14.69 o
  -7   8  20       40.53       29.19     18.82 o
  -6   8  20       22.39        3.05     15.26 o
  -5   8  20       59.18       51.87     13.92 o
  -4   8  20       21.78       10.59     21.31 o
  -3   8  20       13.33        5.42     11.92 o
  -2   8  20       10.12       12.91     11.75 o
  -1   8  20       66.49       78.74     15.60 o
   0   8  20      167.92      204.86     17.26 o
   1   8  20        7.95       14.25     17.98 o
  -9   9  20        1.31        9.09      9.71 o
  -8   9  20       75.34       51.86     16.64 o
  -7   9  20        4.31        0.26     16.73 o
  -6   9  20        8.43       21.47     29.50 o
  -5   9  20       54.15       32.79     18.61 o
  -4   9  20       14.83        3.86     19.78 o
  -3   9  20       45.49       29.73     15.93 o
  -2   9  20       13.77       11.44     17.59 o
  -1   9  20        8.08        2.11     16.20 o
   0   9  20       14.76       -2.33      9.18 o
  -7  10  20       39.20       16.17     17.19 o
  -6  10  20       26.31        9.34     11.39 o
  -5  10  20       43.37       24.26     15.08 o
  -4  10  20        3.01       17.88     20.89 o
  -3  10  20        9.33       -3.37     31.94 o
   0   0  21     1263.24     1262.83     48.01 o
  -1   1  21       41.24       37.94      4.37 o
   0   1  21      293.21      286.66     14.70 o
   1   1  21      471.35      479.33     11.85 o
  -3   2  21      116.60      113.78      6.37 o
  -2   2  21      428.43      416.27      9.65 o
  -1   2  21      472.12      459.60     10.10 o
   0   2  21       11.14        9.03      4.68 o
   1   2  21      438.63      453.67     10.75 o
   2   2  21      353.17      356.48     10.50 o
  -5   3  21       41.85       42.56     11.70 o
  -4   3  21       94.23       83.44      6.43 o
  -3   3  21       55.83       55.92      5.69 o
  -2   3  21      113.79      109.19      5.92 o
  -1   3  21      441.10      455.96     12.31 o
   0   3  21      167.84      170.57      6.47 o
   1   3  21       95.17      118.01     18.76 o
   2   3  21      178.55      187.33      9.71 o
   3   3  21       25.22       25.36      6.99 o
  -7   4  21        8.82        8.42     13.68 o
  -6   4  21      234.50      258.27     10.89 o
  -5   4  21       34.89       31.75      7.84 o
  -4   4  21      113.65      106.74      7.87 o
  -3   4  21       94.69       97.15      6.48 o
  -2   4  21      352.21      355.96     22.12 o
  -1   4  21       97.75      118.12      5.74 o
   0   4  21      164.42      152.30     12.00 o
   1   4  21       41.40       41.88      6.37 o
   2   4  21       74.35       70.90      7.44 o
   3   4  21       55.97       69.66      8.38 o
   4   4  21       49.86       65.52     10.83 o
  -9   5  21       39.29       33.51     10.47 o
  -8   5  21       21.58       37.15     14.39 o
  -7   5  21       25.96       17.64      8.34 o
  -6   5  21      217.21      226.47     19.63 o
  -5   5  21      255.02      274.18     10.88 o
  -4   5  21       35.24       32.59      6.66 o
  -3   5  21       40.49       48.99     10.78 o
  -2   5  21      182.41      161.85     15.10 o
  -1   5  21       41.08       31.63      9.24 o
   0   5  21       27.01       24.64     10.24 o
   1   5  21       42.77       30.80     14.34 o
   2   5  21        3.44       18.51     10.22 o
   3   5  21       37.55       38.85      9.51 o
   4   5  21       49.70       32.19     10.73 o
   5   5  21       37.01       12.29      8.82 o
 -10   6  21        4.41        8.07     13.68 o
  -9   6  21       25.84       28.99     13.58 o
  -8   6  21       69.98       73.09     12.10 o
  -7   6  21       11.56       21.62      7.55 o
  -6   6  21       25.75       42.24     10.11 o
  -5   6  21      215.86      209.62     11.59 o
  -4   6  21      232.80      277.44     31.38 o
  -3   6  21       26.05       25.50     18.15 o
  -2   6  21       77.05       76.15      8.82 o
  -1   6  21       43.89       39.80      9.69 o
   0   6  21        0.34        0.22      8.62 o
   1   6  21      134.11      129.32     32.29 o
   2   6  21       31.79       28.52     10.47 o
   3   6  21       11.71        5.92     13.68 o
   4   6  21       24.88        3.69     10.01 o
  -9   7  21        0.77       -3.18      9.26 o
  -8   7  21       54.10       47.44     14.52 o
  -7   7  21        6.66       -0.25     12.76 o
  -6   7  21       12.56        8.50     11.42 o
  -5   7  21       24.99       24.94     15.71 o
  -4   7  21        8.38        7.48     28.58 o
  -3   7  21       56.13       56.40     10.93 o
  -2   7  21        3.61       13.24     11.57 o
  -1   7  21      133.87      129.73     19.17 o
   0   7  21      168.03      146.10     14.18 o
   1   7  21       17.20        7.46     31.94 o
   2   7  21        4.25      -15.15     15.15 o
  -9   8  21        3.21       23.98     46.28 o
  -8   8  21        0.69      -12.66     25.88 o
  -7   8  21       51.62       28.29     16.62 o
  -6   8  21       70.02       65.53     13.68 o
  -5   8  21       20.98       -8.78     13.12 o
  -4   8  21       50.30       46.75     14.89 o
  -3   8  21       38.01       35.89     20.39 o
  -2   8  21       30.77       32.64     26.44 o
  -1   8  21       17.57       22.03     15.79 o
   0   8  21       28.11       10.79     20.85 o
   1   8  21       88.89       59.93     18.26 o
  -8   9  21        3.29      -16.70     21.31 o
  -7   9  21        0.88        8.94     21.03 o
  -6   9  21       26.09       26.56     20.09 o
  -5   9  21       38.99       45.46     30.16 o
  -4   9  21       50.49       52.41     17.34 o
  -3   9  21       11.44        8.63     40.68 o
  -2   9  21        4.17        3.07     25.38 o
  -1   9  21       87.86       82.29     23.02 o
  -6  10  21        4.40       -8.03     24.31 o
  -5  10  21       37.69        8.03     24.31 o
  -4  10  21       24.53        9.24     20.56 o
  -1   1  22      306.21      314.26      7.54 o
   0   1  22      314.03      342.19     10.12 o
   1   1  22      389.61      386.84      9.64 o
  -3   2  22        9.49       10.69      7.58 o
  -2   2  22       57.91       57.27      9.26 o
  -1   2  22      387.78      399.40     10.35 o
   0   2  22       97.01      102.29      6.76 o
   1   2  22       23.40       19.11      6.05 o
   2   2  22       63.92       57.10     14.19 o
  -5   3  22       79.24       83.15      8.36 o
  -4   3  22       38.08       40.06     11.70 o
  -3   3  22       44.22       46.34      6.20 o
  -2   3  22       10.60        7.22      4.90 o
  -1   3  22       22.56       19.47      5.43 o
   0   3  22      113.53      118.25     17.44 o
   1   3  22       62.27       63.79      7.45 o
   2   3  22        9.88        3.18      6.68 o
   3   3  22      214.21      246.36     32.55 o
  -7   4  22       50.92       57.76     13.22 o
  -6   4  22        8.43        1.63      7.58 o
  -5   4  22       68.43       75.09      9.46 o
  -4   4  22      154.45      195.24      8.82 o
  -3   4  22       39.21       32.55      6.14 o
  -2   4  22       65.57       65.50     21.87 o
  -1   4  22       60.42       64.58     10.98 o
   0   4  22       47.60       64.54      8.26 o
   1   4  22      257.85      278.68     11.54 o
   2   4  22      145.49      147.61     19.88 o
   3   4  22       45.62       42.63      9.26 o
   4   4  22       66.24       49.88     10.05 o
  -9   5  22       56.35       76.17     12.50 o
  -8   5  22       66.03       57.74     12.82 o
  -7   5  22       57.53       53.49      9.81 o
  -6   5  22       78.99       87.15     14.49 o
  -5   5  22       12.62       15.82     12.26 o
  -4   5  22       67.64       59.44      8.59 o
  -3   5  22       78.14       60.45     29.55 o
  -2   5  22       10.04        9.79     11.75 o
  -1   5  22      261.25      306.84     29.70 o
   0   5  22       11.03        3.90      8.30 o
   1   5  22      149.73      153.54     11.55 o
   2   5  22       72.01       74.14     12.27 o
   3   5  22       18.70       30.42     20.95 o
   4   5  22       22.20       15.77     12.01 o
  -9   6  22       31.97       33.50     11.29 o
  -8   6  22       42.43       27.94      9.73 o
  -7   6  22       42.29       42.52     13.10 o
  -6   6  22       58.57       64.24     10.63 o
  -5   6  22       79.39       85.32     34.99 o
  -4   6  22        8.62       -2.80     14.13 o
  -3   6  22      212.04      257.86     16.43 o
  -2   6  22      144.57      141.24     11.02 o
  -1   6  22      150.22      154.18     12.87 o
   0   6  22       79.54      108.69     12.57 o
   1   6  22       12.07       11.13     10.16 o
   2   6  22      119.01      124.53     12.29 o
   3   6  22        9.29       -2.76     13.15 o
  -9   7  22       42.14       10.65     10.77 o
  -8   7  22        0.80       -3.07     20.80 o
  -7   7  22        0.02        7.81     14.94 o
  -6   7  22       42.22       55.43     20.54 o
  -5   7  22       58.15       55.34     12.76 o
  -4   7  22       51.12       63.52     27.05 o
  -3   7  22       45.24       50.90     13.74 o
  -2   7  22       71.04       54.97     11.24 o
  -1   7  22       12.04       25.10     11.95 o
   0   7  22      124.02      108.21     14.29 o
   1   7  22       27.58       55.94     13.66 o
   2   7  22       30.29       34.18     21.51 o
  -8   8  22        6.59       -1.66     21.32 o
  -7   8  22        0.84      -12.32     23.39 o
  -6   8  22       41.96       12.92     19.83 o
  -5   8  22       65.77       57.68     21.31 o
  -4   8  22       65.75       69.77     33.11 o
  -3   8  22       18.57        0.86     32.09 o
  -2   8  22      119.10      110.84     18.97 o
  -1   8  22       27.81       35.63     20.73 o
   0   8  22       57.37       27.91     17.57 o
  -7   9  22       42.01       26.82     29.55 o
  -6   9  22       31.09       39.72     20.27 o
  -5   9  22       56.01       56.79     16.73 o
  -4   9  22       21.99       19.88     22.27 o
  -3   9  22        9.61        3.43     18.81 o
  -2   9  22       31.11        4.93     15.11 o
  -1   1  23      374.61      423.15      9.15 o
   0   1  23        7.00       19.10      5.64 o
   1   1  23      130.17      134.52      7.48 o
  -3   2  23       23.31       21.15      5.39 o
  -2   2  23       29.30       29.93      4.98 o
  -1   2  23      129.22      117.02      9.20 o
   0   2  23      594.94      643.27     25.68 o
   1   2  23       55.87       49.55      7.20 o
   2   2  23       25.38       12.40     14.75 o
  -5   3  23       92.84       93.34      8.92 o
  -4   3  23       14.62       12.32      6.52 o
  -3   3  23       11.68        8.85      5.96 o
  -2   3  23       22.47       30.01     10.17 o
  -1   3  23       55.88       51.92      8.85 o
   0   3  23       19.12       19.78      6.08 o
   1   3  23        2.65        5.39     13.68 o
   2   3  23        0.08        1.28      8.19 o
   3   3  23        7.36        6.00      7.24 o
  -7   4  23       14.37        6.55     18.31 o
  -6   4  23       53.68       51.76      7.99 o
  -5   4  23       27.61       22.34      8.65 o
  -4   4  23       28.41       17.49      6.44 o
  -3   4  23       14.25       13.19     10.63 o
  -2   4  23       26.31       23.50     11.19 o
  -1   4  23        2.62        7.34     15.71 o
   0   4  23       42.64       53.52      6.38 o
   1   4  23       46.65       47.99     11.29 o
   2   4  23       42.15       48.71      8.58 o
   3   4  23       99.04      111.30     10.40 o
   4   4  23       24.13       21.59     20.39 o
  -9   5  23       12.86        8.42     10.18 o
  -8   5  23       90.86       86.63     20.70 o
  -7   5  23        3.96       -6.91      8.39 o
  -6   5  23       34.47       24.36      9.03 o
  -5   5  23       54.03       68.93      9.23 o
  -4   5  23       27.47        3.05      8.48 o
  -3   5  23       91.57      103.63     13.01 o
  -2   5  23        0.08       -1.89      7.86 o
  -1   5  23       46.80       60.24      9.06 o
   0   5  23       18.81       18.97      8.51 o
   1   5  23       43.52       47.86     11.79 o
   2   5  23       48.01       56.99     12.07 o
   3   5  23       24.25       -2.26     16.83 o
   4   5  23       46.65       28.44     18.41 o
  -9   6  23        9.15        7.41     11.26 o
  -8   6  23      107.65       78.22     30.16 o
  -7   6  23        0.73      -12.26     12.26 o
  -6   6  23       10.81       10.60     14.22 o
  -5   6  23       34.46       34.02     11.36 o
  -4   6  23       55.23       85.00     14.54 o
  -3   6  23        7.47        9.60     12.74 o
  -2   6  23       42.46       44.85     11.55 o
  -1   6  23       43.26       44.70     10.53 o
   0   6  23       56.80       80.31     12.99 o
   1   6  23       42.85       33.62     11.06 o
   2   6  23       30.13       19.33     31.02 o
   3   6  23        6.82        0.61     15.44 o
  -8   7  23       13.53       18.92     15.99 o
  -7   7  23      184.66      187.51     18.64 o
  -6   7  23        0.66        9.28     12.80 o
  -5   7  23        3.80       -0.32     11.73 o
  -4   7  23       14.12       -4.39     17.75 o
  -3   7  23       98.40       99.28     15.28 o
  -2   7  23       48.27       71.40     15.87 o
  -1   7  23       42.30       32.21     13.47 o
   0   7  23       62.23       48.49     23.44 o
   1   7  23       22.90       21.28     13.26 o
  -8   8  23        7.80       18.12     13.58 o
  -7   8  23       13.77       15.26     16.47 o
  -6   8  23      107.74      111.23     17.85 o
  -5   8  23       91.38       87.64     28.07 o
  -4   8  23       24.90       18.36     12.58 o
  -3   8  23       24.27       12.55     20.75 o
  -2   8  23       30.35       30.24     43.68 o
  -1   8  23       22.64        8.45     32.04 o
   0   8  23       14.45       17.60     18.36 o
  -6   9  23        9.05       -4.04     17.11 o
  -5   9  23       12.87        5.66     17.47 o
  -4   9  23       46.85       61.46     17.85 o
  -3   9  23        6.54       -4.63     19.35 o
   0   0  24      429.64      407.77     16.66 o
  -1   1  24       75.26       69.43      7.02 o
   0   1  24      134.76      134.56      7.60 o
   1   1  24      175.32      175.52      8.30 o
  -3   2  24       98.08       90.33      9.05 o
  -2   2  24       38.96       45.32      8.19 o
  -1   2  24      175.19      178.43      8.38 o
   0   2  24      104.19      112.57     10.32 o
   1   2  24       77.12       84.73      7.82 o
   2   2  24        8.67        8.99      6.83 o
  -5   3  24      142.07      145.62     11.39 o
  -4   3  24       35.61       34.79      7.96 o
  -3   3  24        7.30       14.79     17.80 o
  -2   3  24       99.56      108.29      9.46 o
  -1   3  24       78.52       68.59      9.26 o
   0   3  24        0.82       13.07      7.12 o
   1   3  24       77.82       68.58      9.15 o
   2   3  24       28.58       41.49      7.94 o
   3   3  24       95.84       72.60     10.58 o
  -7   4  24       31.28       23.89     10.14 o
  -6   4  24       37.24       53.51     10.62 o
  -5   4  24       54.53       43.28     12.20 o
  -4   4  24        0.19       -6.44      7.28 o
  -3   4  24       35.62       36.76     22.32 o
  -2   4  24        8.68        2.21     19.32 o
  -1   4  24       77.67       64.69     12.05 o
   0   4  24      154.61      144.12     10.87 o
   1   4  24        3.84       12.58      8.41 o
   2   4  24       72.46       61.78      8.67 o
   3   4  24       67.91       71.97     10.09 o
   4   4  24       15.32       12.76      9.38 o
  -9   5  24       17.92       27.94     12.28 o
  -8   5  24       59.50       48.60     17.75 o
  -7   5  24      116.80      126.82     11.70 o
  -6   5  24       51.20       59.99     14.70 o
  -5   5  24        9.49       23.01      9.92 o
  -4   5  24       55.53       47.43     12.20 o
  -3   5  24      142.31      169.62     39.92 o
  -2   5  24       28.28       51.74     12.21 o
  -1   5  24        4.02        3.36      8.14 o
   0   5  24        0.49       -6.15     10.31 o
   1   5  24       73.91       77.20     11.26 o
   2   5  24       46.01       39.04     12.44 o
   3   5  24       22.72       18.15     11.73 o
   4   5  24        7.70       -4.87     15.26 o
  -8   6  24       40.60       33.09     29.90 o
  -7   6  24       11.86       20.30     15.61 o
  -6   6  24        1.59      -15.78     16.12 o
  -5   6  24       50.06       39.16     12.65 o
  -4   6  24       38.19       54.13     11.90 o
  -3   6  24       96.12       85.61     13.67 o
  -2   6  24       72.12       67.53     13.47 o
  -1   6  24       72.65       91.52     13.47 o
   0   6  24      112.42      112.77     12.87 o
   1   6  24        9.15        6.35     26.95 o
   2   6  24       13.86       16.82     12.85 o
  -8   7  24       18.02        7.71     13.49 o
  -7   7  24        0.27      -14.31     20.85 o
  -6   7  24       11.88       12.04     14.43 o
  -5   7  24      118.28      144.85     18.02 o
  -4   7  24       30.64       31.66     12.69 o
  -3   7  24       67.24       69.12     14.34 o
  -2   7  24       45.73       47.11     14.73 o
  -1   7  24        8.96        9.44     14.25 o
   0   7  24        0.26       17.85     19.22 o
   1   7  24       35.22       28.21     14.77 o
  -7   8  24       18.82        2.61     12.99 o
  -6   8  24       41.17       50.47     17.45 o
  -5   8  24       59.44       64.32     15.19 o
  -4   8  24       15.76        5.17     34.02 o
  -3   8  24       22.50       31.02     14.95 o
  -2   8  24       14.13       15.36     14.49 o
  -1   8  24       35.48       23.77     32.55 o
  -5   9  24       17.61       20.43     14.19 o
  -4   9  24        7.31        1.77     16.73 o
  -1   1  25        1.82        7.44      7.07 o
   0   1  25      102.01      107.27      7.79 o
   1   1  25       12.37       22.37      8.14 o
  -3   2  25       54.86       57.89      8.21 o
  -2   2  25       19.07       19.11     10.17 o
  -1   2  25       13.18       15.41      6.40 o
   0   2  25        0.20       -6.61      6.61 o
   1   2  25      137.63      135.85      9.89 o
   2   2  25       40.25       36.72      8.81 o
  -5   3  25      127.80      130.17     20.80 o
  -4   3  25       70.14       82.19      9.51 o
  -3   3  25      149.49      146.28     23.95 o
  -2   3  25       56.33       49.22      7.74 o
  -1   3  25      138.09      121.68      8.60 o
   0   3  25       17.56        9.47     12.76 o
   1   3  25       18.10        8.17      8.84 o
   2   3  25        1.95        7.93      9.61 o
   3   3  25       16.30       18.49      9.20 o
  -7   4  25       85.79       60.91     34.73 o
  -6   4  25       43.34       39.23     14.85 o
  -5   4  25       86.34       85.97      9.97 o
  -4   4  25       33.70       18.82     13.68 o
  -3   4  25       69.88       84.92      9.50 o
  -2   4  25       40.52       54.36     11.75 o
  -1   4  25       17.56        7.82     10.63 o
   0   4  25        2.82       16.89      8.26 o
   1   4  25       64.24       60.35      7.97 o
   2   4  25       31.62       37.68      8.57 o
   3   4  25       28.84       26.05     10.93 o
   4   4  25       32.58       31.41     13.63 o
  -8   5  25       30.81       34.84     11.29 o
  -7   5  25       13.75       10.83      9.89 o
  -6   5  25       83.65       71.89     22.32 o
  -5   5  25       61.57       81.88     13.27 o
  -4   5  25       85.83       84.48     17.85 o
  -3   5  25      129.45      136.92     13.35 o
  -2   5  25        2.01       -8.58      9.53 o
  -1   5  25       63.22       86.30     13.84 o
   0   5  25       20.95       25.98     10.32 o
   1   5  25        1.80       19.29     14.56 o
   2   5  25        4.15        0.05     12.06 o
   3   5  25       12.16       13.62     13.42 o
  -8   6  25       11.29        8.50     20.75 o
  -7   6  25       47.20       58.18     16.86 o
  -6   6  25       58.35       58.29     13.55 o
  -5   6  25       83.11       80.41     17.49 o
  -4   6  25       43.72       65.40     14.32 o
  -3   6  25       16.32       15.61     11.75 o
  -2   6  25       32.01       38.46     15.71 o
  -1   6  25        1.83       -0.42     11.59 o
   0   6  25       51.52       31.22     12.64 o
   1   6  25       42.51       32.60     16.68 o
   2   6  25       25.44        9.44      9.81 o
  -7   7  25        6.00        2.87     18.21 o
  -6   7  25       46.43       53.98     13.56 o
  -5   7  25       13.63      -12.31     26.55 o
  -4   7  25       86.80       90.36     14.19 o
  -3   7  25       28.31       30.09     34.43 o
  -2   7  25        4.48      -12.03     27.87 o
  -1   7  25       41.31       29.00     22.27 o
   0   7  25       19.87       21.61     23.39 o
  -6   8  25       11.45        3.52     11.17 o
  -5   8  25       31.63       11.64     18.13 o
  -4   8  25       32.78       27.07     12.80 o
  -3   8  25       11.49        6.18     13.62 o
  -2   8  25       24.99       18.01     15.22 o
  -1   1  26      265.59      285.68     19.73 o
   0   1  26      433.56      465.90     12.19 o
   1   1  26       81.25       80.25      7.49 o
  -3   2  26       56.97       48.82      8.40 o
  -2   2  26       56.52       56.97      7.43 o
  -1   2  26       82.04       78.41      8.37 o
   0   2  26       33.96       26.86      8.75 o
   1   2  26      215.88      213.82     11.13 o
   2   2  26        6.80       16.90      8.88 o
  -5   3  26       17.95       24.22      9.20 o
  -4   3  26       22.65       31.82      8.50 o
  -3   3  26       77.38       82.53     20.95 o
  -2   3  26       57.06       60.22     12.15 o
  -1   3  26      218.62      214.35     10.36 o
   0   3  26       13.93        8.72      7.36 o
   1   3  26        6.57       14.25      9.61 o
   2   3  26      135.51      152.98     10.79 o
   3   3  26       39.92       38.62      9.62 o
  -7   4  26       16.52        8.50     11.49 o
  -6   4  26       75.74       81.31     29.50 o
  -5   4  26      160.88      191.64     34.17 o
  -4   4  26       37.57       52.53      9.23 o
  -3   4  26       22.58       28.23      8.76 o
  -2   4  26        6.07        8.92      7.55 o
  -1   4  26        6.23        6.27     11.19 o
   0   4  26       97.63      137.80     13.12 o
   1   4  26       32.06       22.43     10.38 o
   2   4  26       26.76       35.66     11.71 o
   3   4  26       17.11       20.58     15.76 o
   4   4  26       20.22       23.78     10.93 o
  -8   5  26        9.35       24.34     18.27 o
  -7   5  26       11.76       15.73     22.27 o
  -6   5  26       17.90       10.91     13.07 o
  -5   5  26       21.34       33.92     12.48 o
  -4   5  26      160.78      205.75     16.17 o
  -3   5  26       18.16       10.42     10.90 o
  -2   5  26      136.66      149.89     15.92 o
  -1   5  26       31.36       20.84     13.74 o
   0   5  26        4.10      -19.22     35.60 o
   1   5  26       64.74       54.72     10.78 o
   2   5  26        4.40       11.37     18.31 o
   3   5  26        7.67        8.44     12.36 o
  -7   6  26       30.80       29.34     16.54 o
  -6   6  26        6.75       20.99     11.93 o
  -5   6  26       17.89       -3.62     13.32 o
  -4   6  26       75.57       88.29     15.08 o
  -3   6  26       39.52       15.46     11.01 o
  -2   6  26       26.51       14.92     25.94 o
  -1   6  26       63.33       76.06     13.24 o
   0   6  26        2.76       -6.20     12.71 o
   1   6  26       16.39        0.73     17.29 o
  -7   7  26       24.26        6.61     25.94 o
  -6   7  26       31.13        0.86     15.97 o
  -5   7  26       11.87       -5.11      8.30 o
  -4   7  26       16.00       18.82     12.34 o
  -3   7  26       17.14       37.42     14.94 o
  -2   7  26        4.30       11.45     20.24 o
  -1   7  26       16.62        2.35      9.95 o
   0   7  26        0.30       19.22     19.12 o
  -5   8  26        8.94       18.74     20.85 o
  -4   8  26       20.48       28.50     18.36 o
  -3   8  26        7.53        4.25     21.09 o
   0   0  27      666.83      728.60     30.82 o
  -1   1  27       14.27       16.59     15.21 o
   0   1  27       73.74       87.35      9.66 o
   1   1  27      121.04      142.93     13.68 o
  -3   2  27       14.45       23.49      8.16 o
  -2   2  27       31.24       25.60      6.86 o
  -1   2  27      121.58      119.32     13.32 o
   0   2  27        0.49        4.78     15.15 o
   1   2  27       80.99       90.42     13.17 o
   2   2  27       55.32       54.89      9.81 o
  -5   3  27        3.12       -8.99     10.38 o
  -4   3  27        3.08        6.52     23.80 o
  -3   3  27       32.21       41.60     17.85 o
  -2   3  27       14.43       23.36      8.71 o
  -1   3  27       79.46       81.61     18.05 o
   0   3  27       13.52       14.79      8.09 o
   1   3  27        0.54       11.57      9.17 o
   2   3  27       15.95       35.10     16.83 o
   3   3  27       16.04       15.69     22.83 o
  -7   4  27       37.92       51.33     31.99 o
  -6   4  27        5.82       13.83     11.54 o
  -5   4  27        2.60       -1.84     21.31 o
  -4   4  27        0.33       -5.61     16.22 o
  -3   4  27        3.29       -3.31     16.73 o
  -2   4  27       55.29       79.49     11.55 o
  -1   4  27        0.64        0.14     10.77 o
   0   4  27        1.68       -3.87     11.59 o
   1   4  27       19.55       12.04     10.72 o
   2   4  27       48.86       60.20     11.61 o
   3   4  27       53.69       32.09     21.97 o
  -7   5  27       15.20        9.90     14.81 o
  -6   5  27       28.85       22.89     13.95 o
  -5   5  27        1.54       14.06     10.46 o
  -4   5  27        2.51        2.70     12.99 o
  -3   5  27        3.21       10.17     11.38 o
  -2   5  27       16.26       17.60     13.18 o
  -1   5  27       19.85       -6.17     13.10 o
   0   5  27        2.28        1.81     14.88 o
   1   5  27       41.37       35.92     13.95 o
   2   5  27        3.10        6.16     12.02 o
  -7   6  27       17.11       18.25     14.16 o
  -6   6  27       51.33       38.96     22.99 o
  -5   6  27       29.41       27.62     12.49 o
  -4   6  27        6.17       11.61     17.34 o
  -3   6  27       15.92        8.63     32.04 o
  -2   6  27       47.97       59.07     15.57 o
  -1   6  27       41.82       31.17     22.43 o
   0   6  27        0.88       -5.73     12.22 o
   1   6  27        6.21        6.39      8.82 o
  -6   7  27       17.50        1.54     14.95 o
  -5   7  27       15.03       22.48     13.26 o
  -4   7  27       38.80       35.01     15.87 o
  -3   7  27       54.31       54.23     29.44 o
  -2   7  27        3.11      -17.70     17.70 o
  -1   7  27        5.95        9.27     13.06 o
  -1   1  28       54.00       54.32     13.27 o
   0   1  28       67.70       65.98     13.73 o
   1   1  28       58.99       52.65     15.76 o
  -3   2  28        8.17        8.78     13.17 o
  -2   2  28       45.93       41.91     29.60 o
  -1   2  28       59.22       54.63      9.66 o
   0   2  28       29.46       31.99      9.61 o
   1   2  28       18.71       15.50     14.70 o
   2   2  28       13.01       16.19     12.15 o
  -5   3  28       17.58       11.21     10.46 o
  -4   3  28        0.18       13.27      9.84 o
  -3   3  28       81.51       93.49     25.63 o
  -2   3  28        8.30        4.06     11.14 o
  -1   3  28       18.88       18.78     24.36 o
   0   3  28        0.72        0.48      9.75 o
   1   3  28       49.81       63.09     15.31 o
   2   3  28       12.26       -5.15     19.78 o
   3   3  28       14.00        3.20     10.77 o
  -7   4  28       19.20       22.75     12.39 o
  -6   4  28        9.83       19.47     11.57 o
  -5   4  28        9.60        4.28     10.85 o
  -4   4  28        1.16       -0.04     13.53 o
  -3   4  28        0.22        3.96     12.45 o
  -2   4  28       13.05       15.94     11.08 o
  -1   4  28       50.04       62.10     13.31 o
   0   4  28       46.22       53.79     18.97 o
   1   4  28       12.59        7.85     29.90 o
   2   4  28       67.38       78.83     12.63 o
   3   4  28       14.80       12.57     11.97 o
  -6   5  28        8.92       -2.15     14.72 o
  -5   5  28        9.85       28.71     17.29 o
  -4   5  28        9.15        5.61     13.32 o
  -3   5  28       17.95       17.96     16.73 o
  -2   5  28       12.36       19.74     25.33 o
  -1   5  28       12.74        6.19     29.39 o
   0   5  28        4.50        0.34     15.55 o
   1   5  28       64.24       62.30     14.38 o
  -6   6  28       70.35       32.15     16.31 o
  -5   6  28        9.29       -2.39     25.43 o
  -4   6  28       10.13      -10.68     13.60 o
  -3   6  28       14.09       -5.97     34.43 o
  -2   6  28       66.29       32.37     17.75 o
  -1   6  28       63.55       43.82     19.32 o
   0   6  28        0.32       -0.87     11.75 o
  -4   7  28       18.68       32.02     16.06 o
  -3   7  28       14.81       13.49     14.25 o
  -1   1  29        4.17        6.00      9.05 o
   0   1  29       92.50      114.83     12.31 o
   1   1  29        8.28       12.31     10.27 o
  -3   2  29       15.38       16.87     10.41 o
  -2   2  29        2.73       21.30     19.32 o
  -1   2  29        7.96       -6.06      9.10 o
   0   2  29        1.90        8.62     10.47 o
   1   2  29       46.36       59.71     11.47 o
   2   2  29       28.36       33.89     12.43 o
  -5   3  29        6.08        8.75     14.24 o
  -4   3  29       49.09       43.50     17.24 o
  -3   3  29       15.57       17.63      9.62 o
  -2   3  29       15.80       23.18      9.10 o
  -1   3  29       45.11       31.45     29.44 o
   0   3  29       11.22       16.07     11.65 o
   1   3  29        6.14       -4.13      9.74 o
   2   3  29       45.92       46.17     12.47 o
   3   3  29        4.65      -12.37     20.34 o
  -6   4  29        7.52       27.36     14.16 o
  -5   4  29       39.04       42.98     14.66 o
  -4   4  29       32.90       55.87     12.63 o
  -3   4  29       49.95       34.31     12.66 o
  -2   4  29       28.15       12.46     35.04 o
  -1   4  29        6.15       15.50     13.44 o
   0   4  29       22.56       52.54     15.95 o
   1   4  29       65.82       37.08     20.95 o
   2   4  29       28.77       19.97     13.13 o
  -6   5  29       39.15        5.24     16.54 o
  -5   5  29       80.57       81.89     17.25 o
  -4   5  29       39.62       26.37     13.64 o
  -3   5  29        5.96       18.57     35.55 o
  -2   5  29       45.39       44.64     13.65 o
  -1   5  29       65.33       69.87     18.00 o
   0   5  29        0.07       -9.09     18.31 o
   1   5  29       12.77        8.87     11.70 o
  -5   6  29       39.72       -9.50     19.08 o
  -4   6  29        7.77       -4.90     15.46 o
  -3   6  29        4.83      -12.74     12.74 o
  -2   6  29       28.30        2.66     11.33 o
  -1   6  29       12.74        6.97     14.24 o
   0   0  30        0.62        6.00     18.21 o
  -1   1  30       23.58       29.39     13.12 o
   0   1  30       41.99       40.68     12.20 o
   1   1  30       65.81       73.03     12.00 o
  -3   2  30       65.27       56.14     12.41 o
  -2   2  30       61.23       78.01     12.41 o
  -1   2  30       65.03       81.47     13.22 o
   0   2  30      140.62      139.24     12.00 o
   1   2  30        3.78       22.27     11.19 o
   2   2  30        4.01       20.24     12.00 o
  -5   3  30       31.35       21.77     27.31 o
  -4   3  30       81.31      104.30     12.01 o
  -3   3  30      117.67      144.08     12.30 o
  -2   3  30       66.16       59.09     19.88 o
  -1   3  30        4.10       10.61     23.29 o
   0   3  30       29.70       13.14     29.90 o
   1   3  30       88.21       96.52     18.21 o
   2   3  30       23.50       30.41     16.17 o
  -5   4  30        5.13        8.91     24.46 o
  -4   4  30        1.81        8.62     12.21 o
  -3   4  30       81.92       75.43     15.26 o
  -2   4  30        3.90       -4.29     13.44 o
  -1   4  30       88.19       76.95     29.09 o
   0   4  30        2.06      -10.79     10.79 o
   1   4  30       12.21       -4.59     15.71 o
  -4   5  30        5.20        8.34     15.24 o
  -3   5  30       31.91       16.56     13.57 o
  -2   5  30       22.98       33.52     12.99 o
  -1   5  30       12.25        6.64     10.40 o
  -1   1  31       63.63       81.47     12.10 o
   0   1  31       31.89       28.38     12.20 o
   1   1  31       21.83       11.19     12.20 o
  -3   2  31       64.70       58.07     12.20 o
  -2   2  31      141.38      116.15     13.02 o
  -1   2  31       22.14       18.31     13.12 o
   0   2  31       15.41       17.19     12.20 o
   1   2  31       12.38        3.05      9.15 o
   2   2  31        3.24        4.07     14.24 o
  -4   3  31       17.70       32.55     17.49 o
  -3   3  31       79.34       94.59     16.17 o
  -2   3  31       63.32       65.09     14.44 o
  -1   3  31       12.93        0.00     10.17 o
   0   3  31       11.59       10.17     18.31 o
   1   3  31        4.43        2.03     16.37 o
  -4   4  31        7.93       30.28     21.92 o
  -3   4  31       18.06       23.59     15.71 o
  -2   4  31        3.33        3.82     11.88 o
  -1   4  31        4.21        9.76     17.29 o
   0   4  31        2.51        5.09     13.32 o
  -1   1  32        0.03        7.22     12.31 o
   0   1  32       38.81       13.22     12.31 o
   1   1  32       30.32       36.72     13.12 o
  -3   2  32        1.92       -8.03     13.22 o
  -2   2  32       63.01       56.14     13.43 o
  -1   2  32       30.40       39.46     11.19 o
   0   2  32       20.91       28.38     13.22 o
   1   2  32       11.31        1.02     11.29 o
  -3   3  32       16.36       25.43     17.39 o
  -2   3  32        1.84       -9.15     12.20 o
  -1   3  32       11.39      -11.19     13.22 o
   0   3  32       12.47       10.17     18.31 o
   0   0  33       43.86       47.90     25.63 o
  -1   1  33        1.91        2.03     14.34 o
   0   1  33        0.38       -2.03     13.32 o
   1   1  33        4.15        0.00     10.17 o
  -1   2  33        4.39       11.19     16.27 o
 
